# Supplementary material for: Investigating the Molecular Impact of GGMSC on Redox and Metabolic Pathways in Pancreatic Cancer Cells
Source: Antioxidants (Basel). 2025 Sep 25;14(10):1163. doi: 10.3390/antiox14101163 (PMC12561508; doi:10.3390/antiox14101163)
Supplement: Supplementary file 1 [file antioxidants-14-01163-s001.zip]

Archive with 2 entries (2 files):
- antioxidants-3883042-supplementary.pdf
- antioxidants-3883042-supplementary.xlsx
