# Supplementary material for: Investigating the Molecular Impact of GGMSC on Redox and Metabolic Pathways in Pancreatic Cancer Cells
Source: Antioxidants (Basel). 2025 Sep 25;14(10):1163. doi: 10.3390/antiox14101163 (PMC12561508; doi:10.3390/antiox14101163)
Supplement: Supplementary file 1 [file antioxidants-14-01163-s001.zip › antioxidants-3883042-supplementary.xlsx]

## Sheet: CAPAN2_GGMSC500_8h
	symbol	description	chr	start	end	length	sequence	chip.sample001.tsv	chip.sample002.tsv	chip.sample003.tsv	chip.sample004.tsv	chip.sample005.tsv	chip.sample006.tsv	baseMean	log2FoldChange	lfcSE	pvalue	padj
ENSG00000254285	KRT8P3	keratin 8 pseudogene 3 [Source:HGNC Symbol;Acc:HGNC:31056]	8	61578219	61579668	1449	NA	44	51	70	121	228	218	122.074	1.5673	0.325	2.2e-10	5.8e-06
ENSG00000183010	PYCR1	pyrroline-5-carboxylate reductase 1 [Source:HGNC Symbol;Acc:HGNC:9721]	17	81932383	81942412	10029	NA	12	15	20	42	85	73	41.1361	1.4857	0.5371	5.9e-08	0.00028
ENSG00000185624	P4HB	prolyl 4-hydroxylase subunit beta [Source:HGNC Symbol;Acc:HGNC:8548]	17	81843158	81860856	17698	NA	54	70	119	167	312	257	162.137	1.3328	0.3774	4.4e-09	3.9e-05
ENSG00000168209	DDIT4	DNA damage inducible transcript 4 [Source:HGNC Symbol;Acc:HGNC:24944]	10	72273918	72276036	2118	NA	315	408	550	815	1054	1166	717.263	1.0688	0.2867	5.1e-10	6.6e-06
ENSG00000127948	POR	cytochrome p450 oxidoreductase [Source:HGNC Symbol;Acc:HGNC:9208]	7	75899199	75986855	87656	NA	40	56	60	78	197	169	99.6022	0.8903	0.4388	1.1e-06	0.002
ENSG00000170421	KRT8	keratin 8 [Source:HGNC Symbol;Acc:HGNC:6446]	12	52897186	52949954	52768	NA	4124	6110	7198	8682	16359	14411	9416.45	0.8732	0.2879	3.2e-08	0.00021
ENSG00000113368	LMNB1	lamin B1 [Source:HGNC Symbol;Acc:HGNC:6637]	5	126776622	126837020	60398	NA	30	40	45	103	122	78	69.0583	0.8608	0.3875	7e-07	0.0014
ENSG00000023191	RNH1	ribonuclease/angiogenin inhibitor 1 [Source:HGNC Symbol;Acc:HGNC:10074]	11	494511	507300	12789	NA	98	155	200	243	460	360	250.102	0.8072	0.3196	4e-07	0.0011
ENSG00000224520	KRT8P45	keratin 8 pseudogene 45 [Source:HGNC Symbol;Acc:HGNC:39879]	1	157073256	157074703	1447	NA	13	9	18	31	63	58	32.0927	0.796	0.5541	6.4e-06	0.0064
ENSG00000011009	LYPLA2	lysophospholipase 2 [Source:HGNC Symbol;Acc:HGNC:6738]	1	23791144	23795539	4395	NA	17	24	51	60	113	106	61.478	0.7706	0.4657	5.7e-06	0.0062
ENSG00000089597	GANAB	glucosidase II alpha subunit [Source:HGNC Symbol;Acc:HGNC:4138]	11	62624825	62646726	21901	NA	36	62	47	90	148	124	84.0453	0.7587	0.3532	2e-06	0.0031
ENSG00000117394	SLC2A1	solute carrier family 2 member 1 [Source:HGNC Symbol;Acc:HGNC:11005]	1	42925352	42958893	33541	NA	152	259	284	411	424	857	401.528	0.7574	0.3575	2.2e-06	0.0032
ENSG00000052344	PRSS8	serine protease 8 [Source:HGNC Symbol;Acc:HGNC:9491]	16	31131432	31135727	4295	NA	17	21	24	40	75	78	42.5933	0.7423	0.4649	7.6e-06	0.0066
ENSG00000111875	ASF1A	anti-silencing function 1A histone chaperone [Source:HGNC Symbol;Acc:HGNC:20995]	6	118894151	118909171	15020	NA	183	223	273	720	438	333	359.61	0.6673	0.272	3.2e-06	0.0041
ENSG00000119318	RAD23B	RAD23 homolog B, nucleotide excision repair protein [Source:HGNC Symbol;Acc:HGNC:9813]	9	107283136	107332192	49056	NA	50	67	54	115	146	116	90.9393	0.6475	0.2702	4.9e-06	0.0055
ENSG00000122861	PLAU	plasminogen activator, urokinase [Source:HGNC Symbol;Acc:HGNC:9052]	10	73909176	73917496	8320	NA	535	886	1099	1564	1299	2661	1349.42	0.6471	0.2896	6.6e-06	0.0064
ENSG00000100632	ERH	ERH mRNA splicing and mitosis factor [Source:HGNC Symbol;Acc:HGNC:3447]	14	69380127	69398299	18172	NA	1624	1720	1556	3845	2603	2812	2365.62	0.6123	0.194	2e-06	0.0031
ENSG00000067057	PFKP	phosphofructokinase, platelet [Source:HGNC Symbol;Acc:HGNC:8878]	10	3066332	3137718	71386	NA	252	386	454	487	907	780	539.389	0.6044	0.2268	6.6e-06	0.0064
ENSG00000142192	APP	amyloid beta precursor protein [Source:HGNC Symbol;Acc:HGNC:620]	21	25880534	26171128	290594	NA	70	109	102	188	194	166	137.175	0.5937	0.2155	7e-06	0.0064
ENSG00000165512	ZNF22	zinc finger protein 22 [Source:HGNC Symbol;Acc:HGNC:13012]	10	45000922	45005326	4404	NA	26	44	51	145	100	62	70.5799	0.5897	0.3354	2.8e-05	0.018
ENSG00000173801	JUP	junction plakoglobin [Source:HGNC Symbol;Acc:HGNC:6207]	17	41754603	41786931	32328	NA	38	34	52	60	142	116	73.4292	0.5879	0.3345	2.9e-05	0.018
ENSG00000131408	NR1H2	nuclear receptor subfamily 1 group H member 2 [Source:HGNC Symbol;Acc:HGNC:7965]	19	50329652	50383388	53736	NA	9	12	18	32	75	32	29.1325	0.5628	0.4426	4.2e-05	0.024
ENSG00000134970	TMED7	transmembrane p24 trafficking protein 7 [Source:HGNC Symbol;Acc:HGNC:24253]	5	115613209	115632992	19783	NA	75	102	111	271	222	122	148.812	0.5616	0.2522	2.8e-05	0.018
ENSG00000107738	VSIR	V-set immunoregulatory receptor [Source:HGNC Symbol;Acc:HGNC:30085]	10	71747555	71773520	25965	NA	34	58	51	65	145	126	79.3257	0.5355	0.2917	5.9e-05	0.028
ENSG00000167772	ANGPTL4	angiopoietin like 4 [Source:HGNC Symbol;Acc:HGNC:16039]	19	8363288	8374370	11082	NA	55	70	94	99	189	182	114.287	0.5324	0.2572	5.5e-05	0.026
ENSG00000198431	TXNRD1	thioredoxin reductase 1 [Source:HGNC Symbol;Acc:HGNC:12437]	12	104215778	104350307	134529	NA	309	467	497	713	857	583	563.543	0.5225	0.1697	1.7e-05	0.012
ENSG00000127191	TRAF2	TNF receptor associated factor 2 [Source:HGNC Symbol;Acc:HGNC:12032]	9	136881911	136926607	44696	NA	16	18	23	31	58	81	38.1655	0.5111	0.3703	8.3e-05	0.035
ENSG00000013364	MVP	major vault protein [Source:HGNC Symbol;Acc:HGNC:7531]	16	29820393	29848039	27646	NA	41	81	76	111	136	150	98.6074	0.5053	0.2348	8.8e-05	0.035
ENSG00000153130	SCOC	short coiled-coil protein [Source:HGNC Symbol;Acc:HGNC:20335]	4	140257285	140385728	128443	NA	451	598	660	1114	1182	663	767.547	0.5011	0.1798	4.7e-05	0.025
ENSG00000064666	CNN2	calponin 2 [Source:HGNC Symbol;Acc:HGNC:2156]	19	1026585	1039068	12483	NA	65	90	99	110	200	191	125.172	0.488	0.2261	0.00013	0.043
ENSG00000196235	SUPT5H	SPT5 homolog, DSIF elongation factor subunit [Source:HGNC Symbol;Acc:HGNC:11469]	19	39436155	39476670	40515	NA	38	43	51	57	114	139	73.9444	0.4876	0.2828	0.00013	0.044
ENSG00000139154	AEBP2	AE binding protein 2 [Source:HGNC Symbol;Acc:HGNC:24051]	12	19404044	19720801	316757	NA	75	92	154	281	275	123	163.859	0.4863	0.2457	0.00014	0.044
ENSG00000064545	TMEM161A	transmembrane protein 161A [Source:HGNC Symbol;Acc:HGNC:26020]	19	19119168	19138513	19345	NA	6	12	19	27	60	38	26.6201	0.4832	0.3912	0.0001	0.037
ENSG00000169045	HNRNPH1	heterogeneous nuclear ribonucleoprotein H1 [Source:HGNC Symbol;Acc:HGNC:5041]	5	179614177	179634784	20607	NA	304	331	501	928	969	376	558.726	0.4803	0.2253	0.00015	0.046
ENSG00000104904	OAZ1	ornithine decarboxylase antizyme 1 [Source:HGNC Symbol;Acc:HGNC:8095]	19	2269508	2273490	3982	NA	1786	2409	2154	1286	1435	1236	1689.96	-0.4307	0.1415	0.0001	0.037
ENSG00000152291	TGOLN2	trans-golgi network protein 2 [Source:HGNC Symbol;Acc:HGNC:15450]	2	85318026	85328251	10225	NA	983	1283	1305	616	867	682	938.287	-0.4326	0.1524	0.00016	0.049
ENSG00000146701	MDH2	malate dehydrogenase 2 [Source:HGNC Symbol;Acc:HGNC:6971]	7	76048050	76067508	19458	NA	2526	3079	2890	1754	1836	1700	2266.73	-0.4389	0.1397	6.6e-05	0.029
ENSG00000104823	ECH1	enoyl-CoA hydratase 1 [Source:HGNC Symbol;Acc:HGNC:3149]	19	38815421	38831841	16420	NA	1079	1459	1247	775	823	715	1000.48	-0.4398	0.1471	9.9e-05	0.037
ENSG00000117632	STMN1	stathmin 1 [Source:HGNC Symbol;Acc:HGNC:6510]	1	25884180	25906991	22811	NA	21397	26337	20015	14727	12154	13096	17783.3	-0.4413	0.1604	0.00017	0.05
ENSG00000101363	MANBAL	mannosidase beta like [Source:HGNC Symbol;Acc:HGNC:15799]	20	37289648	37317260	27612	NA	563	770	692	355	462	387	528.806	-0.4429	0.1565	0.00014	0.044
ENSG00000169607	CKAP2L	cytoskeleton associated protein 2 like [Source:HGNC Symbol;Acc:HGNC:26877]	2	112736348	112764664	28316	NA	549	671	664	393	371	364	494.909	-0.4432	0.1533	0.00012	0.043
ENSG00000170473	PYM1	PYM homolog 1, exon junction complex associated factor [Source:HGNC Symbol;Acc:HGNC:30258]	12	55901412	55932618	31206	NA	430	602	496	302	297	291	396.81	-0.4467	0.1618	0.00015	0.046
ENSG00000100290	BIK	BCL2 interacting killer [Source:HGNC Symbol;Acc:HGNC:1051]	22	43110749	43129712	18963	NA	1186	1564	1203	797	736	783	1032.44	-0.4494	0.1598	0.00013	0.043
ENSG00000106305	AIMP2	aminoacyl tRNA synthetase complex interacting multifunctional protein 2 [Source:HGNC Symbol;Acc:HGNC:20609]	7	6009254	6023834	14580	NA	586	747	654	409	409	366	520.96	-0.4505	0.1542	9.7e-05	0.037
ENSG00000242372	EIF6	eukaryotic translation initiation factor 6 [Source:HGNC Symbol;Acc:HGNC:6159]	20	35278906	35284985	6079	NA	1610	2357	1581	1128	1031	1021	1434.66	-0.453	0.1663	0.00014	0.045
ENSG00000126432	PRDX5	peroxiredoxin 5 [Source:HGNC Symbol;Acc:HGNC:9355]	11	64318120	64321811	3691	NA	3837	5067	3310	2387	2297	2298	3166.15	-0.457	0.168	0.00013	0.044
ENSG00000088986	DYNLL1	dynein light chain LC8-type 1 [Source:HGNC Symbol;Acc:HGNC:15476]	12	120469849	120498493	28644	NA	6096	7901	5496	4113	3436	3603	5055.05	-0.4585	0.1668	0.00012	0.043
ENSG00000010256	UQCRC1	ubiquinol-cytochrome c reductase core protein 1 [Source:HGNC Symbol;Acc:HGNC:12585]	3	48599001	48610976	11975	NA	1759	2502	2044	1056	1329	1296	1638.13	-0.4587	0.1576	8.6e-05	0.035
ENSG00000162545	CAMK2N1	calcium/calmodulin dependent protein kinase II inhibitor 1 [Source:HGNC Symbol;Acc:HGNC:24190]	1	20482390	20486210	3820	NA	513	573	653	354	397	231	444.907	-0.4622	0.1725	0.00013	0.043
ENSG00000172922	RNASEH2C	ribonuclease H2 subunit C [Source:HGNC Symbol;Acc:HGNC:24116]	11	65714004	65720818	6814	NA	839	1099	694	458	451	518	670.495	-0.4632	0.1825	0.00016	0.047
ENSG00000075856	SART3	spliceosome associated factor 3, U4/U6 recycling protein [Source:HGNC Symbol;Acc:HGNC:16860]	12	108522213	108561400	39187	NA	205	236	217	102	138	115	166.514	-0.4665	0.1847	0.00015	0.046
ENSG00000165916	PSMC3	proteasome 26S subunit, ATPase 3 [Source:HGNC Symbol;Acc:HGNC:9549]	11	47418768	47426473	7705	NA	2994	3876	2622	1925	1668	1749	2447.65	-0.4693	0.17	9.6e-05	0.037
ENSG00000172380	GNG12	G protein subunit gamma 12 [Source:HGNC Symbol;Acc:HGNC:19663]	1	67701474	67833467	131993	NA	773	1059	1052	520	639	542	749.717	-0.4694	0.151	4.3e-05	0.024
ENSG00000102967	DHODH	dihydroorotate dehydrogenase (quinone) [Source:HGNC Symbol;Acc:HGNC:2867]	16	72008587	72027664	19077	NA	202	292	246	139	136	126	186.781	-0.4702	0.1799	0.00012	0.043
ENSG00000160799	CCDC12	coiled-coil domain containing 12 [Source:HGNC Symbol;Acc:HGNC:28332]	3	46921725	46982010	60285	NA	625	848	709	403	381	440	559.943	-0.479	0.1659	6.1e-05	0.028
ENSG00000013275	PSMC4	proteasome 26S subunit, ATPase 4 [Source:HGNC Symbol;Acc:HGNC:9551]	19	39971164	39981764	10600	NA	1905	2667	1780	1232	1104	1177	1624.27	-0.4839	0.1714	6.3e-05	0.028
ENSG00000086504	MRPL28	mitochondrial ribosomal protein L28 [Source:HGNC Symbol;Acc:HGNC:14484]	16	366968	371289	4321	NA	784	1115	827	481	525	525	699.233	-0.4845	0.1656	5e-05	0.025
ENSG00000121152	NCAPH	non-SMC condensin I complex subunit H [Source:HGNC Symbol;Acc:HGNC:1112]	2	96335765	96377091	41326	NA	439	566	409	228	242	281	357.08	-0.4869	0.1841	8.1e-05	0.035
ENSG00000074695	LMAN1	lectin, mannose binding 1 [Source:HGNC Symbol;Acc:HGNC:6631]	18	59327822	59359265	31443	NA	650	831	664	394	396	416	551.771	-0.4875	0.1651	4.5e-05	0.024
ENSG00000096401	CDC5L	cell division cycle 5 like [Source:HGNC Symbol;Acc:HGNC:1743]	6	44387705	44450425	62720	NA	488	639	480	306	315	274	411.337	-0.4902	0.1694	4.8e-05	0.025
ENSG00000108468	CBX1	chromobox 1 [Source:HGNC Symbol;Acc:HGNC:1551]	17	48070051	48101478	31427	NA	249	345	246	142	122	159	207.983	-0.4907	0.1987	9.3e-05	0.037
ENSG00000109321	AREG	amphiregulin [Source:HGNC Symbol;Acc:HGNC:651]	4	74445135	74455005	9870	NA	670	900	973	455	561	444	653.394	-0.4927	0.155	2.3e-05	0.016
ENSG00000162910	MRPL55	mitochondrial ribosomal protein L55 [Source:HGNC Symbol;Acc:HGNC:16686]	1	228106678	228109312	2634	NA	1347	1826	1218	837	697	817	1111.69	-0.4955	0.1797	5.6e-05	0.027
ENSG00000132591	ERAL1	Era like 12S mitochondrial rRNA chaperone 1 [Source:HGNC Symbol;Acc:HGNC:3424]	17	28855009	28861061	6052	NA	305	418	391	192	241	176	281.411	-0.5058	0.1714	3.1e-05	0.019
ENSG00000168395	ING5	inhibitor of growth family member 5 [Source:HGNC Symbol;Acc:HGNC:19421]	2	241687084	241729478	42394	NA	127	139	96	54	48	57	86.3218	-0.5087	0.2468	8.6e-05	0.035
ENSG00000175334	BANF1	BAF nuclear assembly factor 1 [Source:HGNC Symbol;Acc:HGNC:17397]	11	66002227	66004149	1922	NA	2848	3943	2767	1804	1533	1804	2420.66	-0.5119	0.174	2.8e-05	0.018
ENSG00000096080	MRPS18A	mitochondrial ribosomal protein S18A [Source:HGNC Symbol;Acc:HGNC:14515]	6	43671201	43687791	16590	NA	181	266	196	107	92	113	156.767	-0.5162	0.2075	5.3e-05	0.026
ENSG00000085719	CPNE3	copine 3 [Source:HGNC Symbol;Acc:HGNC:2316]	8	86514434	86561498	47064	NA	556	681	497	324	266	312	435.304	-0.518	0.1863	3.4e-05	0.02
ENSG00000011451	WIZ	WIZ zinc finger [Source:HGNC Symbol;Acc:HGNC:30917]	19	15419977	15449956	29979	NA	195	234	140	77	80	99	136.646	-0.5193	0.2379	6.5e-05	0.029
ENSG00000160783	PMF1	polyamine modulated factor 1 [Source:HGNC Symbol;Acc:HGNC:9112]	1	156212992	156240042	27050	NA	480	596	335	246	235	215	348.267	-0.5204	0.2078	4.7e-05	0.025
ENSG00000143799	PARP1	poly(ADP-ribose) polymerase 1 [Source:HGNC Symbol;Acc:HGNC:270]	1	226360209	226408154	47945	NA	903	1340	993	446	574	643	803.834	-0.5293	0.1858	2.3e-05	0.016
ENSG00000123200	ZC3H13	zinc finger CCCH-type containing 13 [Source:HGNC Symbol;Acc:HGNC:20368]	13	45954464	46052759	98295	NA	993	1237	1036	569	664	592	836.966	-0.5302	0.1581	7.1e-06	0.0064
ENSG00000130816	DNMT1	DNA methyltransferase 1 [Source:HGNC Symbol;Acc:HGNC:2976]	19	10133341	10231286	97945	NA	692	900	682	387	358	437	569.558	-0.5359	0.1818	1.7e-05	0.012
ENSG00000100348	TXN2	thioredoxin 2 [Source:HGNC Symbol;Acc:HGNC:17772]	22	36467045	36481640	14595	NA	551	796	583	332	318	354	481.884	-0.5401	0.1801	1.4e-05	0.011
ENSG00000099203	TMED1	transmembrane p24 trafficking protein 1 [Source:HGNC Symbol;Acc:HGNC:17291]	19	10832066	10836318	4252	NA	115	140	118	43	61	61	88.4122	-0.5417	0.2435	4.1e-05	0.024
ENSG00000037897	METTL1	methyltransferase 1, tRNA methylguanosine [Source:HGNC Symbol;Acc:HGNC:7030]	12	57768470	57772119	3649	NA	291	443	323	181	185	171	260.937	-0.5481	0.1884	1.4e-05	0.011
ENSG00000124107	SLPI	secretory leukocyte peptidase inhibitor [Source:HGNC Symbol;Acc:HGNC:11092]	20	45252238	45254564	2326	NA	4273	5433	4849	2740	3199	2086	3695.8	-0.556	0.1587	2.8e-06	0.0038
ENSG00000117410	ATP6V0B	ATPase H+ transporting V0 subunit b [Source:HGNC Symbol;Acc:HGNC:861]	1	43974486	43978295	3809	NA	1705	2186	1999	993	1267	1004	1499.74	-0.5626	0.1524	1.4e-06	0.0024
ENSG00000162664	ZNF326	zinc finger protein 326 [Source:HGNC Symbol;Acc:HGNC:14104]	1	89995109	90035533	40424	NA	264	325	264	120	167	137	209.745	-0.5638	0.198	1.1e-05	0.0093
ENSG00000204569	PPP1R10	protein phosphatase 1 regulatory subunit 10 [Source:HGNC Symbol;Acc:HGNC:9284]	6	30600412	30618612	18200	NA	115	146	161	54	69	67	99.9513	-0.5689	0.2335	1.9e-05	0.014
ENSG00000142546	NOSIP	nitric oxide synthase interacting protein [Source:HGNC Symbol;Acc:HGNC:17946]	19	49555467	49590262	34795	NA	1437	1984	1149	811	638	697	1107.02	-0.6074	0.2156	4.7e-06	0.0055
ENSG00000091640	SPAG7	sperm associated antigen 7 [Source:HGNC Symbol;Acc:HGNC:11216]	17	4959225	4967817	8592	NA	842	978	817	427	458	459	656.1	-0.6184	0.1762	7.1e-07	0.0014
ENSG00000163956	LRPAP1	LDL receptor related protein associated protein 1 [Source:HGNC Symbol;Acc:HGNC:6701]	4	3503611	3532446	28835	NA	3055	4195	3855	1686	2152	1939	2761.72	-0.6302	0.1598	1.4e-07	0.00046
ENSG00000120616	EPC1	enhancer of polycomb homolog 1 [Source:HGNC Symbol;Acc:HGNC:19876]	10	32267750	32378798	111048	NA	168	178	158	73	78	72	119.839	-0.6418	0.2459	3.5e-06	0.0044
ENSG00000166801	FAM111A	FAM111 trypsin like peptidase A [Source:HGNC Symbol;Acc:HGNC:24725]	11	59142747	59155039	12292	NA	496	676	557	285	274	266	418.593	-0.6938	0.1921	9.1e-08	0.00034
ENSG00000103061	SLC7A6OS	solute carrier family 7 member 6 opposite strand [Source:HGNC Symbol;Acc:HGNC:25807]	16	68284502	68310946	26444	NA	210	291	203	96	99	100	163.94	-0.7477	0.2703	4e-07	0.0011
ENSG00000107833	NPM3	nucleophosmin/nucleoplasmin 3 [Source:HGNC Symbol;Acc:HGNC:7931]	10	101781324	101783446	2122	NA	1565	2234	1210	749	501	740	1154.22	-0.7697	0.3019	5.7e-07	0.0013
ENSG00000119906	SLF2	SMC5-SMC6 complex localization factor 2 [Source:HGNC Symbol;Acc:HGNC:17814]	10	100912962	100965134	52172	NA	326	396	337	119	177	156	247.949	-0.7961	0.2563	6.3e-08	0.00028
		Padj value <0.01 was taken into consideration we got 88 genes from 31 genes
							upregulerd	19
							Downregulated	12
		out of 26078 with nonzero total read count adjusted p-value < 0.05 LFC > 0 (up) : 34, 0.13% LFC < 0 (down) : 54, 0.21% outliers [1] : 0, 0% low counts [2] : 0, 0% (mean count < 0)						31

## Sheet: HPAFII_GGMSC500 8H
Column1	symbol	description	chr	start	end	length	sequence	chip.sample001.tsv	chip.sample002.tsv	chip.sample003.tsv	chip.sample004.tsv	chip.sample005.tsv	chip.sample006.tsv	baseMean	log2FoldChange	lfcSE	pvalue	padj
ENSG00000197081	IGF2R	insulin like growth factor 2 receptor [Source:HGNC Symbol;Acc:HGNC:5467]	6	159969081	160113507	144426	NA	532	434	92	1180	986	1352	676.116	1.4445	0.1804	3.4e-20	2.3e-16
ENSG00000162819	BROX	BRO1 domain and CAAX motif containing [Source:HGNC Symbol;Acc:HGNC:26512]	1	222712552	222735196	22644	NA	544	346	194	1348	926	1237	706.62	1.262	0.1815	4.3e-16	9.6e-13
ENSG00000074266	EED	embryonic ectoderm development [Source:HGNC Symbol;Acc:HGNC:3188]	11	86201211	86278813	77602	NA	91	68	19	214	150	187	109.269	1.1278	0.2358	2.7e-10	1.5e-07
ENSG00000165527	ARF6	ADP ribosylation factor 6 [Source:HGNC Symbol;Acc:HGNC:659]	14	49893078	49897054	3976	NA	551	349	144	867	766	1024	558.465	1.0942	0.1436	1.2e-17	4e-14
ENSG00000133641	RLIG1	RNA 5'-phosphate and 3'-OH ligase 1 [Source:HGNC Symbol;Acc:HGNC:25322]	12	88033845	88050160	16315	NA	175	108	47	273	262	354	183.759	1.07	0.1836	2.5e-12	2.8e-09
ENSG00000198856	OSTC	oligosaccharyltransferase complex non-catalytic subunit [Source:HGNC Symbol;Acc:HGNC:24448]	4	108650584	108667820	17236	NA	389	242	90	600	510	642	371.782	1.0235	0.1588	8.8e-14	1.5e-10
ENSG00000111875	ASF1A	anti-silencing function 1A histone chaperone [Source:HGNC Symbol;Acc:HGNC:20995]	6	118894151	118909171	15020	NA	165	128	48	339	239	337	190.78	1.0172	0.1963	1.4e-10	8.6e-08
ENSG00000121039	RDH10	retinol dehydrogenase 10 [Source:HGNC Symbol;Acc:HGNC:19975]	8	73294601	73325281	30680	NA	191	123	67	379	233	474	222.985	0.986	0.2123	2.5e-09	9.4e-07
ENSG00000165272	AQP3	aquaporin 3 (Gill blood group) [Source:HGNC Symbol;Acc:HGNC:636]	9	33441155	33447596	6441	NA	136	98	31	186	216	274	140.471	0.9605	0.2007	1.8e-09	7.4e-07
ENSG00000198763	MT-ND2	mitochondrially encoded NADH:ubiquinone oxidoreductase core subunit 2 [Source:HGNC Symbol;Acc:HGNC:7456]	MT	4469	5511	1042	NA	790	496	193	1392	835	1330	758.111	0.9587	0.1741	4.8e-11	3.6e-08
ENSG00000085491	SLC25A24	solute carrier family 25 member 24 [Source:HGNC Symbol;Acc:HGNC:20662]	1	108134042	108200849	66807	NA	94	52	16	121	125	183	86.5978	0.9168	0.2358	1.1e-07	1.8e-05
ENSG00000156869	FRRS1	ferric chelate reductase 1 [Source:HGNC Symbol;Acc:HGNC:27622]	1	99703969	99766635	62666	NA	187	156	60	310	276	385	209.512	0.8899	0.1795	1.9e-09	7.4e-07
ENSG00000254285	KRT8P3	keratin 8 pseudogene 3 [Source:HGNC Symbol;Acc:HGNC:31056]	8	61578219	61579668	1449	NA	66	47	13	72	158	151	75.2953	0.8889	0.2778	1e-06	0.00011
ENSG00000084073	ZMPSTE24	zinc metallopeptidase STE24 [Source:HGNC Symbol;Acc:HGNC:12877]	1	40258040	40294180	36140	NA	374	211	85	420	439	638	322.905	0.8786	0.1646	3.1e-10	1.6e-07
ENSG00000213186	TRIM59	tripartite motif containing 59 [Source:HGNC Symbol;Acc:HGNC:30834]	3	160432444	160485773	53329	NA	57	43	16	130	70	145	69.1374	0.8676	0.2661	1.2e-06	0.00013
ENSG00000145592	RPL37	ribosomal protein L37 [Source:HGNC Symbol;Acc:HGNC:10347]	5	40825261	40835222	9961	NA	2304	1460	524	3056	2243	3730	1987.89	0.848	0.1444	2.3e-11	1.9e-08
ENSG00000213639	PPP1CB	protein phosphatase 1 catalytic subunit beta [Source:HGNC Symbol;Acc:HGNC:9282]	2	28751639	28802940	51301	NA	1070	721	365	2120	1089	2036	1135.57	0.8259	0.1924	8.2e-08	1.3e-05
ENSG00000105997	HOXA3	homeobox A3 [Source:HGNC Symbol;Acc:HGNC:5104]	7	27106183	27152583	46400	NA	142	105	46	301	168	265	157.429	0.8246	0.2178	5.4e-07	6.6e-05
ENSG00000136052	SLC41A2	solute carrier family 41 member 2 [Source:HGNC Symbol;Acc:HGNC:31045]	12	104801800	104958744	156944	NA	366	210	101	501	394	593	328.118	0.8221	0.1652	4e-09	1.2e-06
ENSG00000187118	CMC1	C-X9-C motif containing 1 [Source:HGNC Symbol;Acc:HGNC:28783]	3	28241583	28325142	83559	NA	447	330	153	883	525	769	479.551	0.8112	0.1863	7.7e-08	1.3e-05
ENSG00000005022	SLC25A5	solute carrier family 25 member 5 [Source:HGNC Symbol;Acc:HGNC:10991]	X	119468421	119471396	2975	NA	1593	836	379	1764	1900	2029	1285.9	0.8063	0.1423	1.3e-10	8.4e-08
ENSG00000198015	MRPL42	mitochondrial ribosomal protein L42 [Source:HGNC Symbol;Acc:HGNC:14493]	12	93467513	93516214	48701	NA	2043	1388	560	2798	2359	2982	1847.27	0.8026	0.1284	4e-12	3.8e-09
ENSG00000172954	LCLAT1	lysocardiolipin acyltransferase 1 [Source:HGNC Symbol;Acc:HGNC:26756]	2	30447225	30644225	197000	NA	284	167	81	412	320	432	258.694	0.7989	0.1726	2.8e-08	5.5e-06
ENSG00000169429	CXCL8	C-X-C motif chemokine ligand 8 [Source:HGNC Symbol;Acc:HGNC:6025]	4	73740518	73743716	3198	NA	263	156	81	232	410	642	267.568	0.7987	0.2242	1.5e-06	0.00015
ENSG00000198431	TXNRD1	thioredoxin reductase 1 [Source:HGNC Symbol;Acc:HGNC:12437]	12	104215778	104350307	134529	NA	1433	789	275	1486	1443	1929	1090.28	0.7855	0.1421	3.5e-10	1.7e-07
ENSG00000149573	MPZL2	myelin protein zero like 2 [Source:HGNC Symbol;Acc:HGNC:3496]	11	118253415	118264536	11121	NA	321	200	91	388	395	512	289.954	0.7843	0.1579	6.8e-09	1.7e-06
ENSG00000130749	ZC3H4	zinc finger CCCH-type containing 4 [Source:HGNC Symbol;Acc:HGNC:17808]	19	47064186	47113776	49590	NA	42	41	20	149	59	132	68.471	0.7813	0.2913	1.1e-05	0.00062
ENSG00000086598	TMED2	transmembrane p24 trafficking protein 2 [Source:HGNC Symbol;Acc:HGNC:16996]	12	123584532	123598582	14050	NA	407	253	87	481	438	576	335.092	0.7689	0.1541	7.4e-09	1.8e-06
ENSG00000164219	PGGT1B	protein geranylgeranyltransferase type I subunit beta [Source:HGNC Symbol;Acc:HGNC:8895]	5	115204011	115262877	58866	NA	195	134	63	275	228	374	193.411	0.7651	0.1829	2.8e-07	3.7e-05
ENSG00000048162	NOP16	NOP16 nucleolar protein [Source:HGNC Symbol;Acc:HGNC:26934]	5	176383945	176388927	4982	NA	550	356	124	559	652	834	459.866	0.7549	0.1495	6.5e-09	1.7e-06
ENSG00000102024	PLS3	plastin 3 [Source:HGNC Symbol;Acc:HGNC:9091]	X	115561173	115650861	89688	NA	727	424	173	882	813	900	593.474	0.7528	0.1458	3.7e-09	1.2e-06
ENSG00000170421	KRT8	keratin 8 [Source:HGNC Symbol;Acc:HGNC:6446]	12	52897186	52949954	52768	NA	10017	6332	1906	8106	14194	13996	8107.74	0.7483	0.1775	3e-07	3.9e-05
ENSG00000198918	RPL39	ribosomal protein L39 [Source:HGNC Symbol;Acc:HGNC:10350]	X	119786503	119791630	5127	NA	352	240	85	479	359	534	308.248	0.7423	0.1628	7.6e-08	1.3e-05
ENSG00000111775	COX6A1	cytochrome c oxidase subunit 6A1 [Source:HGNC Symbol;Acc:HGNC:2277]	12	120438089	120440737	2648	NA	779	399	239	984	812	1211	676.656	0.7422	0.1634	8.2e-08	1.3e-05
ENSG00000198522	GPN1	GPN-loop GTPase 1 [Source:HGNC Symbol;Acc:HGNC:17030]	2	27628246	27651511	23265	NA	97	58	24	159	124	132	90.3717	0.7413	0.2284	7.6e-06	0.00048
ENSG00000120738	EGR1	early growth response 1 [Source:HGNC Symbol;Acc:HGNC:3238]	5	138465478	138469303	3825	NA	1124	821	340	2043	1052	1876	1107.78	0.7377	0.1833	7.1e-07	8.3e-05
ENSG00000185624	P4HB	prolyl 4-hydroxylase subunit beta [Source:HGNC Symbol;Acc:HGNC:8548]	17	81843158	81860856	17698	NA	172	112	37	149	318	272	159.047	0.7376	0.2313	9.1e-06	0.00055
ENSG00000109814	UGDH	UDP-glucose 6-dehydrogenase [Source:HGNC Symbol;Acc:HGNC:12525]	4	39498754	39528311	29557	NA	848	484	205	810	1031	1175	686.45	0.7356	0.1481	1.2e-08	2.7e-06
ENSG00000011009	LYPLA2	lysophospholipase 2 [Source:HGNC Symbol;Acc:HGNC:6738]	1	23791144	23795539	4395	NA	34	26	8	45	73	87	40.6424	0.7356	0.2952	2.5e-05	0.0012
ENSG00000133135	RNF128	ring finger protein 128 [Source:HGNC Symbol;Acc:HGNC:21153]	X	106693793	106797016	103223	NA	186	151	65	237	268	381	197.207	0.7266	0.1841	1.1e-06	0.00011
ENSG00000127989	MTERF1	mitochondrial transcription termination factor 1 [Source:HGNC Symbol;Acc:HGNC:21463]	7	91692007	91880702	188695	NA	190	100	40	211	215	253	150.969	0.7264	0.1883	1.5e-06	0.00014
ENSG00000124145	SDC4	syndecan 4 [Source:HGNC Symbol;Acc:HGNC:10661]	20	45325287	45348424	23137	NA	252	208	46	256	337	472	230.873	0.7247	0.1995	3.2e-06	0.00025
ENSG00000091483	FH	fumarate hydratase [Source:HGNC Symbol;Acc:HGNC:3700]	1	241497510	241519799	22289	NA	179	107	35	198	207	253	145.572	0.724	0.1885	1.6e-06	0.00015
ENSG00000138085	ATRAID	all-trans retinoic acid induced differentiation factor [Source:HGNC Symbol;Acc:HGNC:24090]	2	27212040	27217178	5138	NA	590	469	115	776	615	896	513.953	0.721	0.1663	2.6e-07	3.6e-05
ENSG00000167863	ATP5PD	ATP synthase peripheral stalk subunit d [Source:HGNC Symbol;Acc:HGNC:845]	17	75038862	75046985	8123	NA	586	365	113	852	477	804	474.941	0.7185	0.1868	1.7e-06	0.00016
ENSG00000165629	ATP5F1C	ATP synthase F1 subunit gamma [Source:HGNC Symbol;Acc:HGNC:833]	10	7788146	7807815	19669	NA	1823	1325	504	2551	1940	2591	1636.16	0.7154	0.1371	4.4e-09	1.3e-06
ENSG00000114023	FAM162A	family with sequence similarity 162 member A [Source:HGNC Symbol;Acc:HGNC:17865]	3	122384160	122412334	28174	NA	495	363	119	658	512	734	433.666	0.7143	0.1527	6.2e-08	1.2e-05
ENSG00000109606	DHX15	DEAH-box helicase 15 [Source:HGNC Symbol;Acc:HGNC:2738]	4	24517440	24584554	67114	NA	262	156	72	300	313	371	224.518	0.706	0.1661	4.3e-07	5.5e-05
ENSG00000151239	TWF1	twinfilin actin binding protein 1 [Source:HGNC Symbol;Acc:HGNC:9620]	12	43793722	43806328	12606	NA	103	54	25	135	113	156	88.2187	0.7043	0.2198	1.4e-05	0.00073
ENSG00000148943	LIN7C	lin-7 homolog C, crumbs cell polarity complex component [Source:HGNC Symbol;Acc:HGNC:17789]	11	27494417	27506769	12352	NA	162	127	54	224	216	284	163.927	0.6971	0.1819	2.3e-06	0.00019
ENSG00000143106	PSMA5	proteasome 20S subunit alpha 5 [Source:HGNC Symbol;Acc:HGNC:9534]	1	109399041	109426448	27407	NA	731	425	140	760	718	905	546.806	0.6962	0.1474	6.2e-08	1.2e-05
ENSG00000057019	DCBLD2	discoidin, CUB and LCCL domain containing 2 [Source:HGNC Symbol;Acc:HGNC:24627]	3	98795940	98901695	105755	NA	897	685	258	1233	865	1559	832.105	0.686	0.1555	2.8e-07	3.7e-05
ENSG00000119335	SET	SET nuclear proto-oncogene [Source:HGNC Symbol;Acc:HGNC:10760]	9	128683423	128696400	12977	NA	2772	1953	775	3611	2626	4359	2440.04	0.685	0.1392	2.8e-08	5.5e-06
ENSG00000156384	SFR1	SWI5 dependent homologous recombination repair protein 1 [Source:HGNC Symbol;Acc:HGNC:29574]	10	104122057	104126385	4328	NA	513	292	100	442	570	695	387.295	0.6828	0.1647	8.5e-07	9.4e-05
ENSG00000123728	RAP2C	RAP2C, member of RAS oncogene family [Source:HGNC Symbol;Acc:HGNC:21165]	X	132203023	132219480	16457	NA	88	59	38	146	118	179	98.0747	0.6809	0.226	2.9e-05	0.0014
ENSG00000162368	CMPK1	cytidine/uridine monophosphate kinase 1 [Source:HGNC Symbol;Acc:HGNC:18170]	1	47333789	47394866	61077	NA	328	167	77	353	312	447	252.815	0.6806	0.1681	1.3e-06	0.00013
ENSG00000143742	SRP9	signal recognition particle 9 [Source:HGNC Symbol;Acc:HGNC:11304]	1	225777812	225790468	12656	NA	1091	677	309	1564	1089	1393	938.673	0.6803	0.1568	4e-07	5.2e-05
ENSG00000116266	STXBP3	syntaxin binding protein 3 [Source:HGNC Symbol;Acc:HGNC:11446]	1	108746673	108809523	62850	NA	188	93	39	205	185	250	143.101	0.6778	0.1923	7.8e-06	0.00048
ENSG00000169045	HNRNPH1	heterogeneous nuclear ribonucleoprotein H1 [Source:HGNC Symbol;Acc:HGNC:5041]	5	179614177	179634784	20607	NA	597	380	197	1724	688	1422	763.076	0.6767	0.3083	6.6e-05	0.0025
ENSG00000204604	ZNF468	zinc finger protein 468 [Source:HGNC Symbol;Acc:HGNC:33105]	19	52838009	52857649	19640	NA	122	51	33	140	128	189	100.284	0.6756	0.2224	2.9e-05	0.0014
ENSG00000081320	STK17B	serine/threonine kinase 17b [Source:HGNC Symbol;Acc:HGNC:11396]	2	196133582	196176503	42921	NA	93	63	32	140	106	185	94.682	0.6755	0.2216	2.8e-05	0.0014
ENSG00000113369	ARRDC3	arrestin domain containing 3 [Source:HGNC Symbol;Acc:HGNC:29263]	5	91368630	91383317	14687	NA	112	84	23	162	104	216	103.369	0.6683	0.2274	3.9e-05	0.0017
ENSG00000124193	SRSF6	serine and arginine rich splicing factor 6 [Source:HGNC Symbol;Acc:HGNC:10788]	20	43457892	43466046	8154	NA	489	286	134	666	430	701	411.046	0.6672	0.1701	2.4e-06	0.00019
ENSG00000131469	RPL27	ribosomal protein L27 [Source:HGNC Symbol;Acc:HGNC:10328]	17	42998272	43002959	4687	NA	2184	1462	513	2506	2091	2852	1747.81	0.6603	0.1263	7.8e-09	1.8e-06
ENSG00000144895	EIF2A	eukaryotic translation initiation factor 2A [Source:HGNC Symbol;Acc:HGNC:3254]	3	150546677	150586016	39339	NA	247	164	47	261	275	330	196.746	0.6593	0.1751	4.4e-06	0.00032
ENSG00000138095	LRPPRC	leucine rich pentatricopeptide repeat containing [Source:HGNC Symbol;Acc:HGNC:15714]	2	43886223	43996226	110003	NA	190	118	50	260	177	289	163.861	0.6586	0.1906	1.2e-05	0.00067
ENSG00000168092	PAFAH1B2	platelet activating factor acetylhydrolase 1b catalytic subunit 2 [Source:HGNC Symbol;Acc:HGNC:8575]	11	117144283	117176894	32611	NA	907	582	211	869	1077	1138	721.864	0.6553	0.1424	1.7e-07	2.5e-05
ENSG00000120756	PLS1	plastin 1 [Source:HGNC Symbol;Acc:HGNC:9090]	3	142596392	142713664	117272	NA	517	257	108	466	476	689	373.342	0.6487	0.1614	2e-06	0.00018
ENSG00000116741	RGS2	regulator of G protein signaling 2 [Source:HGNC Symbol;Acc:HGNC:9998]	1	192809038	192812275	3237	NA	257	141	50	219	271	373	193.591	0.6475	0.1863	1.3e-05	0.00071
ENSG00000079691	CARMIL1	capping protein regulator and myosin 1 linker 1 [Source:HGNC Symbol;Acc:HGNC:21581]	6	25279077	25620530	341453	NA	174	125	39	232	181	248	149.932	0.6455	0.1883	1.5e-05	0.0008
ENSG00000103121	CMC2	C-X9-C motif containing 2 [Source:HGNC Symbol;Acc:HGNC:24447]	16	80966447	81020270	53823	NA	95	50	16	115	94	134	74.1781	0.6442	0.2344	7.7e-05	0.0028
ENSG00000109133	TMEM33	transmembrane protein 33 [Source:HGNC Symbol;Acc:HGNC:25541]	4	41935128	41960803	25675	NA	653	438	179	597	803	1003	556.584	0.6401	0.1542	1.3e-06	0.00013
ENSG00000139154	AEBP2	AE binding protein 2 [Source:HGNC Symbol;Acc:HGNC:24051]	12	19404044	19720801	316757	NA	68	37	34	136	98	127	79.6656	0.6349	0.2577	0.00013	0.0041
ENSG00000170542	SERPINB9	serpin family B member 9 [Source:HGNC Symbol;Acc:HGNC:8955]	6	2887269	2903309	16040	NA	88	84	31	154	104	203	101.161	0.6348	0.2277	8.1e-05	0.0028
ENSG00000008324	SS18L2	SS18 like 2 [Source:HGNC Symbol;Acc:HGNC:15593]	3	42581839	42596934	15095	NA	155	101	48	300	135	243	150.621	0.633	0.231	9.1e-05	0.0031
ENSG00000116489	CAPZA1	capping actin protein of muscle Z-line subunit alpha 1 [Source:HGNC Symbol;Acc:HGNC:1488]	1	112619804	112671616	51812	NA	3274	2233	992	4071	3270	4688	2838.94	0.6318	0.1305	7.1e-08	1.3e-05
ENSG00000138035	PNPT1	polyribonucleotide nucleotidyltransferase 1 [Source:HGNC Symbol;Acc:HGNC:23166]	2	55634060	55693863	59803	NA	313	151	79	337	277	429	239.132	0.6296	0.1771	1.2e-05	0.00068
ENSG00000289357		novel transcript	8	25508778	25509735	957	NA	23	19	9	53	40	62	31.5914	0.6277	0.3036	0.00015	0.0047
ENSG00000139921	TMX1	thioredoxin related transmembrane protein 1 [Source:HGNC Symbol;Acc:HGNC:15487]	14	51240161	51257655	17494	NA	805	442	168	726	798	963	582.934	0.6271	0.1442	6.8e-07	8.1e-05
ENSG00000127870	RNF6	ring finger protein 6 [Source:HGNC Symbol;Acc:HGNC:10069]	13	26132114	26222314	90200	NA	106	58	22	115	104	168	84.8308	0.624	0.2227	9e-05	0.0031
ENSG00000198586	TLK1	tousled like kinase 1 [Source:HGNC Symbol;Acc:HGNC:11841]	2	170990822	171231314	240492	NA	313	208	108	416	342	476	288.346	0.6238	0.1669	7.1e-06	0.00046
ENSG00000153179	RASSF3	Ras association domain family member 3 [Source:HGNC Symbol;Acc:HGNC:14271]	12	64507000	64697564	190564	NA	59	47	35	191	65	179	90.671	0.6221	0.2881	0.00018	0.0053
ENSG00000127922	SEM1	SEM1 26S proteasome subunit [Source:HGNC Symbol;Acc:HGNC:10845]	7	96481625	96709880	228255	NA	4030	3118	1088	5460	3737	5822	3529.26	0.6215	0.1438	8e-07	9.1e-05
ENSG00000240344	PPIL3	peptidylprolyl isomerase like 3 [Source:HGNC Symbol;Acc:HGNC:9262]	2	200870906	200889303	18397	NA	73	62	26	118	95	145	79.7525	0.6205	0.2281	0.00011	0.0036
ENSG00000151414	NEK7	NIMA related kinase 7 [Source:HGNC Symbol;Acc:HGNC:13386]	1	198156993	198322420	165427	NA	34	29	12	65	49	86	41.8376	0.6204	0.2795	0.00019	0.0053
ENSG00000023191	RNH1	ribonuclease/angiogenin inhibitor 1 [Source:HGNC Symbol;Acc:HGNC:10074]	11	494511	507300	12789	NA	114	48	17	75	148	179	84.327	0.618	0.2623	0.00018	0.0053
ENSG00000120686	UFM1	ubiquitin fold modifier 1 [Source:HGNC Symbol;Acc:HGNC:20597]	13	38349848	38363619	13771	NA	556	348	153	596	522	835	455.632	0.6156	0.1489	1.8e-06	0.00016
ENSG00000164548	TRA2A	transformer 2 alpha homolog [Source:HGNC Symbol;Acc:HGNC:16645]	7	23504779	23532041	27262	NA	376	234	97	570	296	520	316.989	0.6149	0.1943	4.4e-05	0.0018
ENSG00000265808	SEC22B	SEC22 homolog B, vesicle trafficking protein [Source:HGNC Symbol;Acc:HGNC:10700]	1	120150897	120176520	25623	NA	279	181	67	319	257	402	225.948	0.6127	0.1678	1.1e-05	0.00062
ENSG00000134970	TMED7	transmembrane p24 trafficking protein 7 [Source:HGNC Symbol;Acc:HGNC:24253]	5	115613209	115632992	19783	NA	158	97	48	182	167	256	138.396	0.6121	0.1914	4.1e-05	0.0017
ENSG00000142892	PIGK	phosphatidylinositol glycan anchor biosynthesis class K [Source:HGNC Symbol;Acc:HGNC:8965]	1	77088988	77219430	130442	NA	441	255	114	488	428	551	345.833	0.612	0.1516	2.7e-06	0.00022
ENSG00000084733	RAB10	RAB10, member RAS oncogene family [Source:HGNC Symbol;Acc:HGNC:9759]	2	26034083	26137454	103371	NA	331	224	86	328	348	512	275.472	0.609	0.1605	6.7e-06	0.00045
ENSG00000170606	HSPA4	heat shock protein family A (Hsp70) member 4 [Source:HGNC Symbol;Acc:HGNC:5237]	5	133052012	133106449	54437	NA	666	361	160	573	785	785	504.233	0.6082	0.1612	7.3e-06	0.00047
ENSG00000108651	UTP6	UTP6 small subunit processome component [Source:HGNC Symbol;Acc:HGNC:18279]	17	31860903	31901708	40805	NA	285	179	63	251	354	367	225.15	0.605	0.179	2.7e-05	0.0013
ENSG00000158042	MRPL17	mitochondrial ribosomal protein L17 [Source:HGNC Symbol;Acc:HGNC:14053]	11	6680384	6683340	2956	NA	451	294	103	457	446	596	352.146	0.6047	0.1469	2.1e-06	0.00018
ENSG00000145907	G3BP1	G3BP stress granule assembly factor 1 [Source:HGNC Symbol;Acc:HGNC:30292]	5	151771044	151812911	41867	NA	1604	931	366	1351	1679	2009	1192.21	0.6038	0.1381	7.6e-07	8.8e-05
ENSG00000143384	MCL1	MCL1 apoptosis regulator, BCL2 family member [Source:HGNC Symbol;Acc:HGNC:6943]	1	150560894	150579738	18844	NA	182	132	49	242	180	275	160.623	0.602	0.185	3.9e-05	0.0017
ENSG00000179674	ARL14	ADP ribosylation factor like GTPase 14 [Source:HGNC Symbol;Acc:HGNC:22974]	3	160677159	160678448	1289	NA	738	698	224	695	1125	1451	747.353	0.6006	0.1848	4e-05	0.0017
ENSG00000040275	SPDL1	spindle apparatus coiled-coil protein 1 [Source:HGNC Symbol;Acc:HGNC:26010]	5	169583635	169604778	21143	NA	548	351	124	602	558	623	423.652	0.5998	0.1482	2.9e-06	0.00023
ENSG00000139289	PHLDA1	pleckstrin homology like domain family A member 1 [Source:HGNC Symbol;Acc:HGNC:8933]	12	76025446	76031776	6330	NA	446	340	121	455	543	644	387.269	0.5994	0.151	3.9e-06	0.00029
ENSG00000126524	SBDS	SBDS ribosome maturation factor [Source:HGNC Symbol;Acc:HGNC:19440]	7	66987679	66995693	8014	NA	748	470	180	634	910	948	587.766	0.5965	0.1568	7.4e-06	0.00047
ENSG00000101608	MYL12A	myosin light chain 12A [Source:HGNC Symbol;Acc:HGNC:16701]	18	3247480	3256236	8756	NA	1643	1023	382	1756	1479	1963	1242.6	0.5953	0.1284	2.6e-07	3.6e-05
ENSG00000053770	AP5M1	adaptor related protein complex 5 subunit mu 1 [Source:HGNC Symbol;Acc:HGNC:20192]	14	57268923	57298742	29819	NA	205	139	41	207	209	293	162.295	0.5941	0.1825	4.2e-05	0.0017
ENSG00000136603	SKIL	SKI like proto-oncogene [Source:HGNC Symbol;Acc:HGNC:10897]	3	170357341	170396835	39494	NA	268	161	74	448	180	440	237.411	0.5938	0.2269	0.00018	0.0053
ENSG00000157224	CLDN12	claudin 12 [Source:HGNC Symbol;Acc:HGNC:2034]	7	90383720	90513402	129682	NA	91	60	28	101	96	207	87.4135	0.5916	0.2396	0.00024	0.0063
ENSG00000176386	CDC26	cell division cycle 26 [Source:HGNC Symbol;Acc:HGNC:17839]	9	113255834	113275572	19738	NA	82	58	22	115	99	120	75.4726	0.5865	0.2256	0.00021	0.0057
ENSG00000178074	C2orf69	chromosome 2 open reading frame 69 [Source:HGNC Symbol;Acc:HGNC:26799]	2	199911292	199955935	44643	NA	57	47	16	84	68	119	58.7969	0.5855	0.2492	0.0003	0.0072
ENSG00000100632	ERH	ERH mRNA splicing and mitosis factor [Source:HGNC Symbol;Acc:HGNC:3447]	14	69380127	69398299	18172	NA	1660	1730	597	2723	3241	1985	1879.31	0.5854	0.2027	0.00012	0.0038
ENSG00000130935	NOL11	nucleolar protein 11 [Source:HGNC Symbol;Acc:HGNC:24557]	17	67717930	67744531	26601	NA	278	135	59	256	262	333	197.71	0.5851	0.1778	4.2e-05	0.0017
ENSG00000132676	DAP3	death associated protein 3 [Source:HGNC Symbol;Acc:HGNC:2673]	1	155687959	155739010	51051	NA	345	209	79	321	369	429	263.59	0.5845	0.1601	1.4e-05	0.00074
ENSG00000156735	BAG4	BAG cochaperone 4 [Source:HGNC Symbol;Acc:HGNC:940]	8	38176532	38213301	36769	NA	173	123	44	179	221	237	148.164	0.583	0.187	6.9e-05	0.0025
ENSG00000134058	CDK7	cyclin dependent kinase 7 [Source:HGNC Symbol;Acc:HGNC:1778]	5	69234794	69277430	42636	NA	237	145	61	266	263	278	190.606	0.5826	0.1745	3.7e-05	0.0017
ENSG00000206075	SERPINB5	serpin family B member 5 [Source:HGNC Symbol;Acc:HGNC:8949]	18	63476957	63505085	28128	NA	1775	1311	476	1408	2657	2562	1548.95	0.5813	0.1795	5e-05	0.002
ENSG00000163319	MRPS18C	mitochondrial ribosomal protein S18C [Source:HGNC Symbol;Acc:HGNC:16633]	4	83455931	83469735	13804	NA	205	144	51	223	215	296	170.906	0.5811	0.1743	3.8e-05	0.0017
ENSG00000167635	ZNF146	zinc finger protein 146 [Source:HGNC Symbol;Acc:HGNC:12931]	19	36214601	36238771	24170	NA	167	88	32	163	173	196	121.943	0.5809	0.1997	0.00012	0.0038
ENSG00000197771	MCMBP	minichromosome maintenance complex binding protein [Source:HGNC Symbol;Acc:HGNC:25782]	10	119829403	119892556	63153	NA	89	54	18	135	70	142	75.2693	0.5808	0.2488	0.00032	0.0076
ENSG00000117505	DR1	down-regulator of transcription 1 [Source:HGNC Symbol;Acc:HGNC:3017]	1	93345906	93369493	23587	NA	147	116	53	182	194	248	145.504	0.5807	0.1903	8.4e-05	0.0029
ENSG00000134755	DSC2	desmocollin 2 [Source:HGNC Symbol;Acc:HGNC:3036]	18	31058839	31102522	43683	NA	119	74	42	163	122	203	111.495	0.5804	0.2127	0.00018	0.0052
ENSG00000113593	PPWD1	peptidylprolyl isomerase domain and WD repeat containing 1 [Source:HGNC Symbol;Acc:HGNC:28954]	5	65563235	65587549	24314	NA	137	74	31	193	125	159	108.644	0.5798	0.221	0.00022	0.0059
ENSG00000183576	SETD3	SET domain containing 3, actin N3(tau)-histidine methyltransferase [Source:HGNC Symbol;Acc:HGNC:20493]	14	99397747	99480889	83142	NA	97	76	18	113	113	152	84.1781	0.5751	0.2228	0.00025	0.0063
ENSG00000119013	NDUFB3	NADH:ubiquinone oxidoreductase subunit B3 [Source:HGNC Symbol;Acc:HGNC:7698]	2	201071432	201085750	14318	NA	1078	796	292	1417	1046	1332	910.6	0.5738	0.1472	6.4e-06	0.00043
ENSG00000100906	NFKBIA	NFKB inhibitor alpha [Source:HGNC Symbol;Acc:HGNC:7797]	14	35401078	35404749	3671	NA	118	103	33	183	117	214	116.014	0.5731	0.2158	0.00022	0.0059
ENSG00000065183	WDR3	WD repeat domain 3 [Source:HGNC Symbol;Acc:HGNC:12755]	1	117929719	117966543	36824	NA	139	65	30	123	154	175	102.691	0.5717	0.2152	0.00022	0.006
ENSG00000138668	HNRNPD	heterogeneous nuclear ribonucleoprotein D [Source:HGNC Symbol;Acc:HGNC:5036]	4	82352497	82374503	22006	NA	157	124	65	278	178	264	167.187	0.5707	0.2081	0.00019	0.0053
ENSG00000164125	GASK1B	golgi associated kinase 1B [Source:HGNC Symbol;Acc:HGNC:25312]	4	158124473	158173318	48845	NA	27	14	5	45	38	49	26.4078	0.5706	0.3106	0.00034	0.0079
ENSG00000018408	WWTR1	WW domain containing transcription regulator 1 [Source:HGNC Symbol;Acc:HGNC:24042]	3	149517234	149736714	219480	NA	118	76	33	136	131	174	101.619	0.5699	0.2033	0.00017	0.005
ENSG00000139324	TMTC3	transmembrane O-mannosyltransferase targeting cadherins 3 [Source:HGNC Symbol;Acc:HGNC:26899]	12	88142295	88199887	57592	NA	228	154	86	263	291	356	214.922	0.5698	0.1803	7e-05	0.0025
ENSG00000172809	RPL38	ribosomal protein L38 [Source:HGNC Symbol;Acc:HGNC:10349]	17	74203581	74210655	7074	NA	2820	2136	717	3445	2424	3991	2343.83	0.5695	0.1436	5.1e-06	0.00036
ENSG00000080371	RAB21	RAB21, member RAS oncogene family [Source:HGNC Symbol;Acc:HGNC:18263]	12	71754862	71800286	45424	NA	105	67	27	138	104	152	89.696	0.5689	0.216	0.00024	0.0063
ENSG00000198074	AKR1B10	aldo-keto reductase family 1 member B10 [Source:HGNC Symbol;Acc:HGNC:382]	7	134527566	134541412	13846	NA	274	158	69	234	299	382	213.486	0.5684	0.1768	6.1e-05	0.0023
ENSG00000142867	BCL10	BCL10 immune signaling adaptor [Source:HGNC Symbol;Acc:HGNC:989]	1	85265775	85276632	10857	NA	294	232	98	475	266	484	284.177	0.5671	0.1934	0.00013	0.004
ENSG00000117475	BLZF1	basic leucine zipper nuclear factor 1 [Source:HGNC Symbol;Acc:HGNC:1065]	1	169367969	169396540	28571	NA	241	153	58	292	195	349	193.173	0.5661	0.1867	0.0001	0.0033
ENSG00000213341	CHUK	component of inhibitor of nuclear factor kappa B kinase complex [Source:HGNC Symbol;Acc:HGNC:1974]	10	100188299	100229596	41297	NA	39	18	10	54	47	69	35.648	0.566	0.2862	0.00046	0.0098
ENSG00000213741	RPS29	ribosomal protein S29 [Source:HGNC Symbol;Acc:HGNC:10419]	14	49570983	49599164	28181	NA	1544	1073	309	1427	1458	1968	1156.18	0.565	0.1398	4e-06	0.0003
ENSG00000124279	FASTKD3	FAST kinase domains 3 [Source:HGNC Symbol;Acc:HGNC:28758]	5	7859158	7869037	9879	NA	44	22	10	75	46	66	39.5613	0.5627	0.2842	0.00049	0.01
ENSG00000143153	ATP1B1	ATPase Na+/K+ transporting subunit beta 1 [Source:HGNC Symbol;Acc:HGNC:804]	1	169105696	169310992	205296	NA	302	160	68	280	240	455	223.27	0.5616	0.1867	0.00011	0.0036
ENSG00000101888	NXT2	nuclear transport factor 2 like export factor 2 [Source:HGNC Symbol;Acc:HGNC:18151]	X	109535780	109544698	8918	NA	99	42	17	94	81	156	71.1119	0.5612	0.2491	0.00046	0.0098
ENSG00000167920	KRT10-AS1	KRT10 antisense RNA 1 [Source:HGNC Symbol;Acc:HGNC:28305]	17	40819100	40836270	17170	NA	54	34	9	86	61	71	46.8277	0.5601	0.271	0.00052	0.011
ENSG00000146457	WTAP	WT1 associated protein [Source:HGNC Symbol;Acc:HGNC:16846]	6	159725584	159756319	30735	NA	94	54	30	159	84	142	86.6088	0.5577	0.2421	0.00046	0.0098
ENSG00000176340	COX8A	cytochrome c oxidase subunit 8A [Source:HGNC Symbol;Acc:HGNC:2294]	11	63974619	63976543	1924	NA	360	238	100	382	383	457	293.357	0.556	0.1524	1.8e-05	0.0009
ENSG00000112742	TTK	TTK protein kinase [Source:HGNC Symbol;Acc:HGNC:12401]	6	80003886	80042527	38641	NA	295	176	55	306	262	335	212.298	0.5509	0.1751	8.6e-05	0.0029
ENSG00000165506	DNAAF2	dynein axonemal assembly factor 2 [Source:HGNC Symbol;Acc:HGNC:20188]	14	49625173	49635244	10071	NA	31	28	11	59	47	71	37.7986	0.55	0.2808	0.00061	0.012
ENSG00000196611	MMP1	matrix metallopeptidase 1 [Source:HGNC Symbol;Acc:HGNC:7155]	11	102789400	102798160	8760	NA	1476	1291	384	1098	2532	2374	1385.63	0.5494	0.2078	0.00029	0.0071
ENSG00000163577	EIF5A2	eukaryotic translation initiation factor 5A2 [Source:HGNC Symbol;Acc:HGNC:3301]	3	170888417	170908644	20227	NA	98	65	16	101	109	136	77.225	0.5487	0.2284	0.00045	0.0098
ENSG00000164163	ABCE1	ATP binding cassette subfamily E member 1 [Source:HGNC Symbol;Acc:HGNC:69]	4	145098287	145129524	31237	NA	211	128	48	177	240	280	162.605	0.5437	0.189	0.00018	0.0053
ENSG00000168827	GFM1	G elongation factor mitochondrial 1 [Source:HGNC Symbol;Acc:HGNC:13780]	3	158644526	158695581	51055	NA	136	90	30	118	175	190	110.706	0.5428	0.2124	0.00037	0.0084
ENSG00000037474	NSUN2	NOP2/Sun RNA methyltransferase 2 [Source:HGNC Symbol;Acc:HGNC:25994]	5	6599238	6633291	34053	NA	54	33	19	68	62	117	53.7758	0.5408	0.2604	0.0007	0.013
ENSG00000090054	SPTLC1	serine palmitoyltransferase long chain base subunit 1 [Source:HGNC Symbol;Acc:HGNC:11277]	9	92000086	92115413	115327	NA	390	219	97	376	405	429	291.392	0.5395	0.161	5.3e-05	0.0021
ENSG00000086062	B4GALT1	beta-1,4-galactosyltransferase 1 [Source:HGNC Symbol;Acc:HGNC:924]	9	33104081	33167356	63275	NA	205	138	49	239	187	272	164.152	0.5385	0.1817	0.00016	0.0048
ENSG00000116406	EDEM3	ER degradation enhancing alpha-mannosidase like protein 3 [Source:HGNC Symbol;Acc:HGNC:16787]	1	184690236	184754907	64671	NA	49	44	20	75	66	122	57.7325	0.5381	0.2565	0.00072	0.014
ENSG00000181163	NPM1	nucleophosmin 1 [Source:HGNC Symbol;Acc:HGNC:7910]	5	171387115	171411810	24695	NA	4416	2807	946	3849	4206	5010	3181.76	0.537	0.125	1.8e-06	0.00016
ENSG00000177570	SAMD12	sterile alpha motif domain containing 12 [Source:HGNC Symbol;Acc:HGNC:31750]	8	118189454	118622112	432658	NA	230	138	67	282	207	304	187.963	0.5363	0.1828	0.00017	0.0051
ENSG00000137364	TPMT	thiopurine S-methyltransferase [Source:HGNC Symbol;Acc:HGNC:12014]	6	18128310	18155077	26767	NA	355	247	84	328	392	452	280.13	0.5359	0.1601	5.5e-05	0.0021
ENSG00000291152	SBDSP1	SBDS pseudogene 1 [Source:NCBI gene (formerly Entrezgene);Acc:155370]	7	72829424	72837399	7975	NA	95	67	21	96	118	139	80.246	0.5334	0.223	0.00055	0.011
ENSG00000153989	NUS1	NUS1 dehydrodolichyl diphosphate synthase subunit [Source:HGNC Symbol;Acc:HGNC:21042]	6	117675468	117710727	35259	NA	38	26	9	51	54	67	36.7716	0.5321	0.2771	0.00082	0.015
ENSG00000113583	C5orf15	chromosome 5 open reading frame 15 [Source:HGNC Symbol;Acc:HGNC:20656]	5	133955509	133968674	13165	NA	364	229	98	333	437	432	289.396	0.5301	0.1677	9.9e-05	0.0033
ENSG00000164305	CASP3	caspase 3 [Source:HGNC Symbol;Acc:HGNC:1504]	4	184627695	184650062	22367	NA	177	104	44	168	193	221	137.354	0.5286	0.1893	0.00026	0.0066
ENSG00000117525	F3	coagulation factor III, tissue factor [Source:HGNC Symbol;Acc:HGNC:3541]	1	94529172	94541759	12587	NA	8908	5748	2342	11972	6692	10851	7075.79	0.5284	0.1659	9.4e-05	0.0032
ENSG00000023445	BIRC3	baculoviral IAP repeat containing 3 [Source:HGNC Symbol;Acc:HGNC:591]	11	102317449	102339403	21954	NA	1438	968	422	1472	1198	2418	1196.27	0.5281	0.1614	7.3e-05	0.0026
ENSG00000087502	ERGIC2	ERGIC and golgi 2 [Source:HGNC Symbol;Acc:HGNC:30208]	12	29337351	29381189	43838	NA	775	543	230	840	822	957	640.992	0.5257	0.1363	1.1e-05	0.00062
ENSG00000188725	SMIM15	small integral membrane protein 15 [Source:HGNC Symbol;Acc:HGNC:33861]	5	61157703	61162468	4765	NA	181	108	57	193	201	240	151.196	0.5247	0.1872	0.00026	0.0066
ENSG00000170270	GON7	GON7 subunit of KEOPS complex [Source:HGNC Symbol;Acc:HGNC:20356]	14	93202893	93207065	4172	NA	89	64	19	113	111	107	75.8877	0.5242	0.2305	0.00073	0.014
ENSG00000153130	SCOC	short coiled-coil protein [Source:HGNC Symbol;Acc:HGNC:20335]	4	140257285	140385728	128443	NA	1048	658	364	1171	1127	1388	896.157	0.5215	0.1503	4.2e-05	0.0017
ENSG00000205293	LINC01602	long intergenic non-protein coding RNA 1602 [Source:HGNC Symbol;Acc:HGNC:51634]	8	57855499	57984126	128627	NA	89	60	19	96	101	125	73.2418	0.5215	0.2259	0.00072	0.013
ENSG00000083642	PDS5B	PDS5 cohesin associated factor B [Source:HGNC Symbol;Acc:HGNC:20418]	13	32586451	32778019	191568	NA	91	68	33	151	90	156	91.0983	0.521	0.2311	0.00078	0.014
ENSG00000137210	TMEM14B	transmembrane protein 14B [Source:HGNC Symbol;Acc:HGNC:21384]	6	10747758	10852753	104995	NA	189	90	37	209	149	207	131.282	0.5208	0.2078	0.00052	0.011
ENSG00000132581	SDF2	stromal cell derived factor 2 [Source:HGNC Symbol;Acc:HGNC:10675]	17	28648345	28662189	13844	NA	116	71	34	147	117	155	98.1118	0.5201	0.2111	0.00056	0.011
ENSG00000049130	KITLG	KIT ligand [Source:HGNC Symbol;Acc:HGNC:6343]	12	88492792	88580851	88059	NA	290	157	74	300	242	367	216.278	0.5187	0.1747	0.00018	0.0053
ENSG00000162695	SLC30A7	solute carrier family 30 member 7 [Source:HGNC Symbol;Acc:HGNC:19306]	1	100896075	100981757	85682	NA	187	99	46	176	173	244	139.353	0.5175	0.1909	0.00035	0.0079
ENSG00000143761	ARF1	ADP ribosylation factor 1 [Source:HGNC Symbol;Acc:HGNC:652]	1	228082707	228099212	16505	NA	911	527	170	596	1021	1087	638.713	0.5173	0.1846	0.00028	0.0069
ENSG00000075336	TIMM21	translocase of inner mitochondrial membrane 21 [Source:HGNC Symbol;Acc:HGNC:25010]	18	74148522	74160531	12009	NA	323	217	82	293	392	382	257.054	0.5148	0.1723	0.00018	0.0052
ENSG00000116791	CRYZ	crystallin zeta [Source:HGNC Symbol;Acc:HGNC:2419]	1	74705481	74733408	27927	NA	650	403	152	660	603	699	479.191	0.5146	0.1441	3.1e-05	0.0015
ENSG00000198242	RPL23A	ribosomal protein L23a [Source:HGNC Symbol;Acc:HGNC:10317]	17	28719984	28724359	4375	NA	313	217	89	299	307	485	259.061	0.514	0.1684	0.00015	0.0046
ENSG00000030582	GRN	granulin precursor [Source:HGNC Symbol;Acc:HGNC:4601]	17	44345245	44353106	7861	NA	119	86	28	103	153	185	100.986	0.5137	0.2187	0.00074	0.014
ENSG00000151923	TIAL1	TIA1 cytotoxic granule associated RNA binding protein like 1 [Source:HGNC Symbol;Acc:HGNC:11804]	10	119571801	119597029	25228	NA	164	151	63	252	187	282	170.827	0.5121	0.1965	0.00046	0.0098
ENSG00000101126	ADNP	activity dependent neuroprotector homeobox [Source:HGNC Symbol;Acc:HGNC:15766]	20	50888915	50931437	42522	NA	286	217	98	385	277	430	261.685	0.512	0.1764	0.00023	0.0061
ENSG00000104824	HNRNPL	heterogeneous nuclear ribonucleoprotein L [Source:HGNC Symbol;Acc:HGNC:5045]	19	38836369	38852347	15978	NA	105	71	31	154	86	175	94.433	0.5105	0.2306	0.00093	0.016
ENSG00000101557	USP14	ubiquitin specific peptidase 14 [Source:HGNC Symbol;Acc:HGNC:12612]	18	158382	214629	56247	NA	270	177	59	231	327	309	206.799	0.5089	0.1861	0.00035	0.0081
ENSG00000050130	JKAMP	JNK1/MAPK8 associated membrane protein [Source:HGNC Symbol;Acc:HGNC:20184]	14	59484442	59505410	20968	NA	610	390	136	556	633	652	449.173	0.5084	0.1505	6.1e-05	0.0023
ENSG00000166803	PCLAF	PCNA clamp associated factor [Source:HGNC Symbol;Acc:HGNC:28961]	15	64364303	64387687	23384	NA	275	165	92	318	247	409	232.095	0.5051	0.1827	0.00034	0.0079
ENSG00000198040	ZNF84	zinc finger protein 84 [Source:HGNC Symbol;Acc:HGNC:13159]	12	133037291	133063304	26013	NA	141	81	36	148	133	185	109.537	0.5033	0.2011	0.00062	0.012
ENSG00000166670	MMP10	matrix metallopeptidase 10 [Source:HGNC Symbol;Acc:HGNC:7156]	11	102770501	102780628	10127	NA	44	24	11	30	84	91	42.4491	0.5029	0.2961	0.0011	0.019
ENSG00000163235	TGFA	transforming growth factor alpha [Source:HGNC Symbol;Acc:HGNC:11765]	2	70447283	70554193	106910	NA	122	82	36	119	138	192	104.844	0.5009	0.2076	0.00075	0.014
ENSG00000064651	SLC12A2	solute carrier family 12 member 2 [Source:HGNC Symbol;Acc:HGNC:10911]	5	128083765	128189677	105912	NA	545	398	216	655	552	983	520.078	0.5004	0.1771	0.0003	0.0072
ENSG00000149100	EIF3M	eukaryotic translation initiation factor 3 subunit M [Source:HGNC Symbol;Acc:HGNC:24460]	11	32583797	32606264	22467	NA	1335	898	326	1151	1347	1613	1007.96	0.5003	0.1317	1.5e-05	0.00081
ENSG00000154582	ELOC	elongin C [Source:HGNC Symbol;Acc:HGNC:11617]	8	73939168	73972307	33139	NA	777	634	204	989	651	1103	659.271	0.499	0.1644	0.00018	0.0052
ENSG00000116560	SFPQ	splicing factor proline and glutamine rich [Source:HGNC Symbol;Acc:HGNC:10774]	1	35176377	35193446	17069	NA	298	186	72	339	252	348	226.119	0.4973	0.1734	0.00028	0.0069
ENSG00000110429	FBXO3	F-box protein 3 [Source:HGNC Symbol;Acc:HGNC:13582]	11	33740938	33774543	33605	NA	162	104	46	156	206	199	134.021	0.4973	0.1989	0.00066	0.013
ENSG00000112697	TMEM30A	transmembrane protein 30A [Source:HGNC Symbol;Acc:HGNC:16667]	6	75252923	75284948	32025	NA	112	95	44	141	134	218	115.12	0.4972	0.212	0.00088	0.016
ENSG00000100644	HIF1A	hypoxia inducible factor 1 subunit alpha [Source:HGNC Symbol;Acc:HGNC:4910]	14	61695512	61748259	52747	NA	379	193	100	397	316	433	276.911	0.496	0.1722	0.00027	0.0068
ENSG00000180914	OXTR	oxytocin receptor [Source:HGNC Symbol;Acc:HGNC:8529]	3	8750380	8769628	19248	NA	98	68	30	103	117	153	86.9906	0.496	0.2165	0.00098	0.017
ENSG00000137801	THBS1	thrombospondin 1 [Source:HGNC Symbol;Acc:HGNC:11785]	15	39581078	39599466	18388	NA	55	33	13	75	63	73	47.187	0.496	0.2584	0.0015	0.022
ENSG00000186184	POLR1D	RNA polymerase I and III subunit D [Source:HGNC Symbol;Acc:HGNC:20422]	13	27620741	27744237	123496	NA	134	76	21	146	116	149	94.4829	0.4956	0.2211	0.0011	0.018
ENSG00000101911	PRPS2	phosphoribosyl pyrophosphate synthetase 2 [Source:HGNC Symbol;Acc:HGNC:9465]	X	12791354	12824222	32868	NA	1024	610	278	1191	827	1179	780.354	0.4953	0.1552	0.00012	0.0038
ENSG00000138018	SELENOI	selenoprotein I [Source:HGNC Symbol;Acc:HGNC:29361]	2	26308546	26395885	87339	NA	96	52	22	86	101	137	73.8589	0.4941	0.2295	0.0012	0.02
ENSG00000006327	TNFRSF12A	TNF receptor superfamily member 12A [Source:HGNC Symbol;Acc:HGNC:18152]	16	3018444	3022383	3939	NA	964	697	167	698	1021	1279	709.401	0.4919	0.1839	0.00047	0.01
ENSG00000114405	CEP15	centrosomal protein 15 [Source:HGNC Symbol;Acc:HGNC:25024]	3	62319014	62336213	17199	NA	54	38	13	80	58	81	48.8465	0.4915	0.2567	0.0016	0.024
ENSG00000118181	RPS25	ribosomal protein S25 [Source:HGNC Symbol;Acc:HGNC:10413]	11	119015711	119018691	2980	NA	1624	1212	459	1694	1485	2226	1324.37	0.4914	0.1301	1.7e-05	0.00089
ENSG00000186132	C2orf76	chromosome 2 open reading frame 76 [Source:HGNC Symbol;Acc:HGNC:27017]	2	119302224	119366834	64610	NA	71	36	17	101	61	93	57.2061	0.4911	0.2549	0.0016	0.024
ENSG00000172007	RAB33B	RAB33B, member RAS oncogene family [Source:HGNC Symbol;Acc:HGNC:16075]	4	139453231	139476609	23378	NA	41	30	22	79	53	97	50.9277	0.4907	0.271	0.0016	0.024
ENSG00000165502	RPL36AL	ribosomal protein L36a like [Source:HGNC Symbol;Acc:HGNC:10346]	14	49618529	49620626	2097	NA	7746	5588	1834	8486	6287	9347	5921.02	0.4901	0.1362	3.3e-05	0.0015
ENSG00000164134	NAA15	N-alpha-acetyltransferase 15, NatA auxiliary subunit [Source:HGNC Symbol;Acc:HGNC:30782]	4	139301445	139420033	118588	NA	254	191	81	263	303	348	222.146	0.4897	0.171	0.0003	0.0072
ENSG00000150938	CRIM1	cysteine rich transmembrane BMP regulator 1 [Source:HGNC Symbol;Acc:HGNC:2359]	2	36355777	36551135	195358	NA	117	100	54	242	118	220	134.063	0.489	0.2369	0.0014	0.022
ENSG00000116285	ERRFI1	ERBB receptor feedback inhibitor 1 [Source:HGNC Symbol;Acc:HGNC:18185]	1	8004403	8026309	21906	NA	121	82	34	192	99	166	105.928	0.4885	0.2293	0.0013	0.021
ENSG00000142875	PRKACB	protein kinase cAMP-activated catalytic subunit beta [Source:HGNC Symbol;Acc:HGNC:9381]	1	84078061	84238498	160437	NA	156	96	41	156	151	210	122.692	0.4872	0.1937	0.0007	0.013
ENSG00000204370	SDHD	succinate dehydrogenase complex subunit D [Source:HGNC Symbol;Acc:HGNC:10683]	11	112086823	112120016	33193	NA	309	201	93	382	285	372	253.063	0.4856	0.1739	0.00037	0.0084
ENSG00000135535	CD164	CD164 molecule [Source:HGNC Symbol;Acc:HGNC:1632]	6	109366513	109382467	15954	NA	2117	1518	593	1878	2186	2821	1692.69	0.4847	0.1302	2.2e-05	0.0011
ENSG00000115091	ACTR3	actin related protein 3 [Source:HGNC Symbol;Acc:HGNC:170]	2	113890062	113962596	72534	NA	947	618	218	748	1080	1050	704.219	0.4835	0.1597	0.0002	0.0056
ENSG00000144744	UBA3	ubiquitin like modifier activating enzyme 3 [Source:HGNC Symbol;Acc:HGNC:12470]	3	69054729	69080408	25679	NA	321	175	77	314	274	361	230.01	0.4832	0.1689	0.00032	0.0075
ENSG00000142192	APP	amyloid beta precursor protein [Source:HGNC Symbol;Acc:HGNC:620]	21	25880534	26171128	290594	NA	137	80	36	174	143	141	109.141	0.4832	0.2152	0.0012	0.02
ENSG00000198898	CAPZA2	capping actin protein of muscle Z-line subunit alpha 2 [Source:HGNC Symbol;Acc:HGNC:1490]	7	116811069	116922049	110980	NA	1030	598	289	1015	941	1158	771.322	0.4771	0.1395	6.4e-05	0.0024
ENSG00000169251	NMD3	NMD3 ribosome export adaptor [Source:HGNC Symbol;Acc:HGNC:24250]	3	161104695	161253532	148837	NA	275	177	71	245	297	332	212.332	0.4771	0.1714	0.00041	0.009
ENSG00000107951	MTPAP	mitochondrial poly(A) polymerase [Source:HGNC Symbol;Acc:HGNC:25532]	10	30309800	30374448	64648	NA	74	59	23	80	113	113	71.0202	0.4765	0.2355	0.0018	0.025
ENSG00000211456	SACM1L	SAC1 like phosphatidylinositide phosphatase [Source:HGNC Symbol;Acc:HGNC:17059]	3	45689055	45745412	56357	NA	69	49	12	83	68	102	56.4205	0.4757	0.247	0.0019	0.027
ENSG00000156253	RWDD2B	RWD domain containing 2B [Source:HGNC Symbol;Acc:HGNC:1302]	21	29004383	29019360	14977	NA	97	59	15	94	107	111	71.1987	0.4756	0.2352	0.0018	0.025
ENSG00000204389	HSPA1A	heat shock protein family A (Hsp70) member 1A [Source:HGNC Symbol;Acc:HGNC:5232]	6	31815542	31817946	2404	NA	109	86	32	89	163	191	101.707	0.4752	0.2318	0.0017	0.025
ENSG00000115368	WDR75	WD repeat domain 75 [Source:HGNC Symbol;Acc:HGNC:25725]	2	189441445	189475552	34107	NA	340	265	104	315	441	461	296.27	0.4748	0.174	0.00047	0.01
ENSG00000079134	THOC1	THO complex subunit 1 [Source:HGNC Symbol;Acc:HGNC:19070]	18	214519	268050	53531	NA	226	129	60	216	229	257	170.517	0.4735	0.1806	0.00062	0.012
ENSG00000091409	ITGA6	integrin subunit alpha 6 [Source:HGNC Symbol;Acc:HGNC:6142]	2	172427353	172506459	79106	NA	216	172	57	215	237	303	181.839	0.4722	0.178	0.00058	0.011
ENSG00000166181	API5	apoptosis inhibitor 5 [Source:HGNC Symbol;Acc:HGNC:594]	11	43311962	43344529	32567	NA	189	98	38	158	176	215	130.18	0.4697	0.1973	0.0011	0.018
ENSG00000243147	MRPL33	mitochondrial ribosomal protein L33 [Source:HGNC Symbol;Acc:HGNC:14487]	2	27771716	27988087	216371	NA	403	260	111	493	346	454	316.692	0.4694	0.1716	0.00048	0.01
ENSG00000166734	GOLM2	golgi membrane protein 2 [Source:HGNC Symbol;Acc:HGNC:24892]	15	44288718	44415758	127040	NA	79	70	29	116	85	152	81.7133	0.4675	0.2305	0.002	0.027
ENSG00000082153	BZW1	basic leucine zipper and W2 domains 1 [Source:HGNC Symbol;Acc:HGNC:18380]	2	200810593	200827338	16745	NA	2045	1254	453	1534	2049	2267	1442.52	0.4673	0.145	0.00013	0.004
ENSG00000125691	RPL23	ribosomal protein L23 [Source:HGNC Symbol;Acc:HGNC:10316]	17	38847859	38853764	5905	NA	1210	763	253	1129	920	1410	847.267	0.4666	0.144	0.00012	0.0038
ENSG00000135655	USP15	ubiquitin specific peptidase 15 [Source:HGNC Symbol;Acc:HGNC:12613]	12	62260337	62417431	157094	NA	375	268	121	412	417	452	317.394	0.4649	0.1612	0.00034	0.0079
ENSG00000124882	EREG	epiregulin [Source:HGNC Symbol;Acc:HGNC:3443]	4	74365144	74388749	23605	NA	220	141	59	166	248	326	175.241	0.4632	0.1982	0.0012	0.02
ENSG00000143353	LYPLAL1	lysophospholipase like 1 [Source:HGNC Symbol;Acc:HGNC:20440]	1	219173868	219212865	38997	NA	313	221	114	446	289	429	282.885	0.462	0.1884	0.00099	0.017
ENSG00000173207	CKS1B	CDC28 protein kinase regulatory subunit 1B [Source:HGNC Symbol;Acc:HGNC:19083]	1	154974652	154979251	4599	NA	1058	713	222	1106	916	1053	762.243	0.4612	0.1523	0.00023	0.0061
ENSG00000120694	HSPH1	heat shock protein family H (Hsp110) member 1 [Source:HGNC Symbol;Acc:HGNC:16969]	13	31134972	31162388	27416	NA	282	201	80	273	281	384	228.718	0.461	0.1657	0.00046	0.0098
ENSG00000068697	LAPTM4A	lysosomal protein transmembrane 4 alpha [Source:HGNC Symbol;Acc:HGNC:6924]	2	20032649	20051628	18979	NA	1632	1007	364	1628	1361	1620	1148.8	0.4609	0.1396	0.0001	0.0033
ENSG00000164251	F2RL1	F2R like trypsin receptor 1 [Source:HGNC Symbol;Acc:HGNC:3538]	5	76818932	76835315	16383	NA	161	95	39	157	122	253	123.18	0.4607	0.2124	0.0017	0.025
ENSG00000145495	MARCHF6	membrane associated ring-CH-type finger 6 [Source:HGNC Symbol;Acc:HGNC:30550]	5	10353694	10440388	86694	NA	560	367	154	515	496	752	431.662	0.4605	0.1493	0.0002	0.0055
ENSG00000120948	TARDBP	TAR DNA binding protein [Source:HGNC Symbol;Acc:HGNC:11571]	1	11012343	11030528	18185	NA	407	251	86	349	401	426	288.314	0.4597	0.1642	0.00044	0.0096
ENSG00000189079	ARID2	AT-rich interaction domain 2 [Source:HGNC Symbol;Acc:HGNC:18037]	12	45729705	45908040	178335	NA	65	54	22	91	67	128	65.141	0.4596	0.2423	0.0025	0.032
ENSG00000128699	ORMDL1	ORMDL sphingolipid biosynthesis regulator 1 [Source:HGNC Symbol;Acc:HGNC:16036]	2	189770266	189784364	14098	NA	395	259	110	369	411	463	307.3	0.4593	0.1563	0.0003	0.0072
ENSG00000168615	ADAM9	ADAM metallopeptidase domain 9 [Source:HGNC Symbol;Acc:HGNC:216]	8	38996753	39105445	108692	NA	864	486	218	800	661	1060	617.251	0.4589	0.1498	0.00021	0.0058
ENSG00000168273	UQCC5	ubiquinol-cytochrome c reductase complex assembly factor 5 [Source:HGNC Symbol;Acc:HGNC:37257]	3	52534012	52579237	45225	NA	70	65	11	77	86	119	62.688	0.4572	0.2491	0.0026	0.033
ENSG00000166747	AP1G1	adaptor related protein complex 1 subunit gamma 1 [Source:HGNC Symbol;Acc:HGNC:555]	16	71728999	71809201	80202	NA	95	84	37	149	102	166	98.4186	0.457	0.2226	0.0021	0.029
ENSG00000151881	TMEM267	transmembrane protein 267 [Source:HGNC Symbol;Acc:HGNC:26139]	5	43444251	43483893	39642	NA	163	109	39	168	159	198	126.271	0.4568	0.1916	0.0012	0.02
ENSG00000134001	EIF2S1	eukaryotic translation initiation factor 2 subunit alpha [Source:HGNC Symbol;Acc:HGNC:3265]	14	67360327	67386516	26189	NA	2629	1928	640	2144	3118	2941	2034.51	0.4553	0.1557	0.00032	0.0076
ENSG00000112419	PHACTR2	phosphatase and actin regulator 2 [Source:HGNC Symbol;Acc:HGNC:20956]	6	143536844	143831185	294341	NA	146	89	39	161	112	222	115.812	0.4543	0.2123	0.0019	0.027
ENSG00000165997	ARL5B	ADP ribosylation factor like GTPase 5B [Source:HGNC Symbol;Acc:HGNC:23052]	10	18659430	18681639	22209	NA	42	27	15	80	44	67	42.691	0.4542	0.2737	0.0027	0.034
ENSG00000118246	FASTKD2	FAST kinase domains 2 [Source:HGNC Symbol;Acc:HGNC:29160]	2	206765356	206796189	30833	NA	357	215	103	301	403	424	276.906	0.454	0.1736	0.00073	0.014
ENSG00000138180	CEP55	centrosomal protein 55 [Source:HGNC Symbol;Acc:HGNC:1161]	10	93496611	93529092	32481	NA	34	28	12	67	36	72	38.1134	0.4531	0.2794	0.0027	0.033
ENSG00000023697	DERA	deoxyribose-phosphate aldolase [Source:HGNC Symbol;Acc:HGNC:24269]	12	15911301	16037381	126080	NA	96	37	20	108	77	105	66.3236	0.4531	0.2467	0.0028	0.035
ENSG00000153485	LYSET	lysosomal enzyme trafficking factor [Source:HGNC Symbol;Acc:HGNC:20218]	14	93184950	93188463	3513	NA	40	32	12	52	55	74	40.2839	0.4531	0.2649	0.0029	0.035
ENSG00000177889	UBE2N	ubiquitin conjugating enzyme E2 N [Source:HGNC Symbol;Acc:HGNC:12492]	12	93405672	93441947	36275	NA	2278	1741	513	2000	2263	2693	1726.99	0.4528	0.1387	0.00012	0.0038
ENSG00000117222	RBBP5	RB binding protein 5, histone lysine methyltransferase complex subunit [Source:HGNC Symbol;Acc:HGNC:9888]	1	205086141	205122015	35874	NA	125	70	14	111	108	146	82.6423	0.4527	0.2348	0.0026	0.033
ENSG00000009307	CSDE1	cold shock domain containing E1 [Source:HGNC Symbol;Acc:HGNC:29905]	1	114716912	114758676	41764	NA	790	405	150	619	675	762	506.127	0.4526	0.1584	0.0004	0.0088
ENSG00000108946	PRKAR1A	protein kinase cAMP-dependent type I regulatory subunit alpha [Source:HGNC Symbol;Acc:HGNC:9388]	17	68511779	68551319	39540	NA	129	80	37	120	135	183	104.175	0.4525	0.2065	0.0018	0.026
ENSG00000144118	RALB	RAS like proto-oncogene B [Source:HGNC Symbol;Acc:HGNC:9840]	2	120240063	120294710	54647	NA	712	486	141	498	854	802	521.837	0.4524	0.1875	0.0012	0.019
ENSG00000110090	CPT1A	carnitine palmitoyltransferase 1A [Source:HGNC Symbol;Acc:HGNC:2328]	11	68754619	68844410	89791	NA	20	12	10	39	47	35	26.0927	0.4504	0.3059	0.0019	0.027
ENSG00000168906	MAT2A	methionine adenosyltransferase 2A [Source:HGNC Symbol;Acc:HGNC:6904]	2	85539167	85545281	6114	NA	342	245	64	238	421	422	257.177	0.4489	0.2041	0.0018	0.026
ENSG00000165490	DDIAS	DNA damage induced apoptosis suppressor [Source:HGNC Symbol;Acc:HGNC:26351]	11	82899974	82958277	58303	NA	59	35	12	59	74	76	47.1247	0.4476	0.256	0.0031	0.038
ENSG00000196636	SDHAF3	succinate dehydrogenase complex assembly factor 3 [Source:HGNC Symbol;Acc:HGNC:21752]	7	97117697	97181763	64066	NA	592	486	183	620	654	771	509.223	0.4461	0.148	0.00026	0.0066
ENSG00000122565	CBX3	chromobox 3 [Source:HGNC Symbol;Acc:HGNC:1553]	7	26201161	26213607	12446	NA	383	273	116	382	374	509	312.491	0.4461	0.1557	0.0004	0.0089
ENSG00000205302	SNX2	sorting nexin 2 [Source:HGNC Symbol;Acc:HGNC:11173]	5	122775078	122834543	59465	NA	305	182	86	407	294	280	240.74	0.4461	0.201	0.0018	0.026
ENSG00000289194		novel transcript	11	62153729	62154783	1054	NA	213	174	89	338	212	338	214.44	0.4459	0.2031	0.0019	0.026
ENSG00000186603	HPDL	4-hydroxyphenylpyruvate dioxygenase like [Source:HGNC Symbol;Acc:HGNC:28242]	1	45326894	45328710	1816	NA	15	22	8	26	46	63	27.6444	0.4449	0.3066	0.002	0.028
ENSG00000268104	SLC6A14	solute carrier family 6 member 14 [Source:HGNC Symbol;Acc:HGNC:11047]	X	116436605	116461458	24853	NA	183	75	53	212	117	271	138.136	0.4439	0.2337	0.003	0.036
ENSG00000129521	EGLN3	egl-9 family hypoxia inducible factor 3 [Source:HGNC Symbol;Acc:HGNC:14661]	14	33924226	34462774	538548	NA	49	31	15	60	57	79	44.4659	0.4418	0.257	0.0034	0.04
ENSG00000112237	CCNC	cyclin C [Source:HGNC Symbol;Acc:HGNC:1581]	6	99542386	99568825	26439	NA	252	121	60	237	222	252	173.516	0.4416	0.1888	0.0015	0.023
ENSG00000154639	CXADR	CXADR Ig-like cell adhesion molecule [Source:HGNC Symbol;Acc:HGNC:2559]	21	17513042	17593579	80537	NA	149	79	34	130	134	184	106.429	0.4414	0.2054	0.0022	0.029
ENSG00000139131	YARS2	tyrosyl-tRNA synthetase 2 [Source:HGNC Symbol;Acc:HGNC:24249]	12	32727489	32755897	28408	NA	228	132	50	172	243	262	163.135	0.4409	0.1938	0.0017	0.025
ENSG00000204899	MZT1	mitotic spindle organizing protein 1 [Source:HGNC Symbol;Acc:HGNC:33830]	13	72708366	72727629	19263	NA	129	79	43	113	176	173	110.663	0.4397	0.2191	0.0028	0.034
ENSG00000106591	MRPL32	mitochondrial ribosomal protein L32 [Source:HGNC Symbol;Acc:HGNC:14035]	7	42932375	42948958	16583	NA	1089	797	302	998	1083	1344	856.704	0.4394	0.1323	0.00011	0.0035
ENSG00000198912	C1orf174	chromosome 1 open reading frame 174 [Source:HGNC Symbol;Acc:HGNC:27915]	1	3889124	3900293	11169	NA	26	24	8	44	43	50	29.7907	0.4372	0.2845	0.0032	0.038
ENSG00000155380	SLC16A1	solute carrier family 16 member 1 [Source:HGNC Symbol;Acc:HGNC:10922]	1	112911846	112957593	45747	NA	316	213	70	226	311	455	236.473	0.4335	0.1903	0.0018	0.026
ENSG00000109971	HSPA8	heat shock protein family A (Hsp70) member 8 [Source:HGNC Symbol;Acc:HGNC:5241]	11	123057488	123063230	5742	NA	2199	1140	408	1264	2455	2180	1434.97	0.4318	0.195	0.0021	0.028
ENSG00000132313	MRPL35	mitochondrial ribosomal protein L35 [Source:HGNC Symbol;Acc:HGNC:14489]	2	86199354	86213790	14436	NA	550	443	144	525	594	668	445.057	0.4317	0.1529	0.00049	0.01
ENSG00000247077	PGAM5	PGAM family member 5, mitochondrial serine/threonine protein phosphatase [Source:HGNC Symbol;Acc:HGNC:28763]	12	132710818	132722734	11916	NA	39	17	7	43	42	56	30.0962	0.4311	0.2843	0.0035	0.041
ENSG00000177565	TBL1XR1	TBL1X/Y related 1 [Source:HGNC Symbol;Acc:HGNC:29529]	3	177019339	177228000	208661	NA	426	301	117	473	367	508	334.729	0.4304	0.1595	0.00069	0.013
ENSG00000151247	EIF4E	eukaryotic translation initiation factor 4E [Source:HGNC Symbol;Acc:HGNC:3287]	4	98879275	98929133	49858	NA	692	454	212	608	748	835	547.479	0.4297	0.1528	0.00051	0.01
ENSG00000136942	RPL35	ribosomal protein L35 [Source:HGNC Symbol;Acc:HGNC:10344]	9	124857879	124861981	4102	NA	4212	2804	807	3901	3038	4748	2891.02	0.4294	0.1509	0.00046	0.0099
ENSG00000066422	ZBTB11	zinc finger and BTB domain containing 11 [Source:HGNC Symbol;Acc:HGNC:16740]	3	101648888	101677135	28247	NA	21	19	7	43	25	58	26.0639	0.429	0.2988	0.0029	0.035
ENSG00000145050	MANF	mesencephalic astrocyte derived neurotrophic factor [Source:HGNC Symbol;Acc:HGNC:15461]	3	51385290	51389397	4107	NA	53	25	14	54	53	84	42.5982	0.4288	0.263	0.0041	0.046
ENSG00000110172	CHORDC1	cysteine and histidine rich domain containing 1 [Source:HGNC Symbol;Acc:HGNC:14525]	11	90200428	90223077	22649	NA	791	617	208	645	972	963	639.265	0.4273	0.1679	0.001	0.018
ENSG00000144746	ARL6IP5	ADP ribosylation factor like GTPase 6 interacting protein 5 [Source:HGNC Symbol;Acc:HGNC:16937]	3	69084936	69106092	21156	NA	1160	766	309	1002	1144	1294	866.16	0.4272	0.1345	0.00018	0.0052
ENSG00000101367	MAPRE1	microtubule associated protein RP/EB family member 1 [Source:HGNC Symbol;Acc:HGNC:6890]	20	32819953	32850405	30452	NA	935	487	185	677	894	865	605.04	0.427	0.1668	0.001	0.017
ENSG00000138231	DBR1	debranching RNA lariats 1 [Source:HGNC Symbol;Acc:HGNC:15594]	3	138160987	138174949	13962	NA	104	66	20	93	113	124	77.4183	0.4267	0.2244	0.0036	0.042
ENSG00000156030	MIDEAS	mitotic deacetylase associated SANT domain protein [Source:HGNC Symbol;Acc:HGNC:19853]	14	73715121	73790285	75164	NA	214	165	71	234	218	307	186.55	0.4263	0.179	0.0015	0.023
ENSG00000124207	CSE1L	chromosome segregation 1 like [Source:HGNC Symbol;Acc:HGNC:2431]	20	49046245	49096960	50715	NA	1304	737	326	1068	1144	1405	907.737	0.4255	0.1362	0.00021	0.0057
ENSG00000136448	NMT1	N-myristoyltransferase 1 [Source:HGNC Symbol;Acc:HGNC:7857]	17	44957991	45109016	151025	NA	286	168	88	274	265	358	221.526	0.4255	0.1737	0.0013	0.021
ENSG00000159692	CTBP1	C-terminal binding protein 1 [Source:HGNC Symbol;Acc:HGNC:2494]	4	1211444	1250333	38889	NA	66	51	24	106	60	118	65.5551	0.4255	0.2464	0.0043	0.047
ENSG00000138071	ACTR2	actin related protein 2 [Source:HGNC Symbol;Acc:HGNC:169]	2	65227787	65271253	43466	NA	837	574	223	692	913	951	639.711	0.4254	0.1515	0.00053	0.011
ENSG00000113368	LMNB1	lamin B1 [Source:HGNC Symbol;Acc:HGNC:6637]	5	126776622	126837020	60398	NA	48	31	8	54	71	53	39.6098	0.4248	0.2727	0.0042	0.046
ENSG00000119318	RAD23B	RAD23 homolog B, nucleotide excision repair protein [Source:HGNC Symbol;Acc:HGNC:9813]	9	107283136	107332192	49056	NA	51	49	15	72	58	101	52.2742	0.4245	0.2515	0.0044	0.048
ENSG00000111843	TMEM14C	transmembrane protein 14C [Source:HGNC Symbol;Acc:HGNC:20952]	6	10722914	10731129	8215	NA	200	88	42	200	162	184	131.826	0.4243	0.2094	0.0031	0.038
ENSG00000184254	ALDH1A3	aldehyde dehydrogenase 1 family member A3 [Source:HGNC Symbol;Acc:HGNC:409]	15	100877713	100916626	38913	NA	399	253	128	403	339	563	320.348	0.4239	0.1703	0.0012	0.02
ENSG00000168036	CTNNB1	catenin beta 1 [Source:HGNC Symbol;Acc:HGNC:2514]	3	41194740	41260096	65356	NA	104	103	54	183	124	216	124.276	0.4237	0.2269	0.0039	0.045
ENSG00000138678	GPAT3	glycerol-3-phosphate acyltransferase 3 [Source:HGNC Symbol;Acc:HGNC:28157]	4	83535913	83605875	69962	NA	64	56	16	57	120	95	61.9694	0.4237	0.2591	0.0045	0.049
ENSG00000166441	RPL27A	ribosomal protein L27a [Source:HGNC Symbol;Acc:HGNC:10329]	11	8682787	8714759	31972	NA	1190	779	250	1094	870	1400	831.524	0.4236	0.1496	0.0005	0.01
ENSG00000168300	PCMTD1	protein-L-isoaspartate (D-aspartate) O-methyltransferase domain containing 1 [Source:HGNC Symbol;Acc:HGNC:30483]	8	51817574	51899186	81612	NA	122	85	52	260	88	212	128.479	0.4235	0.2549	0.0045	0.049
ENSG00000110321	EIF4G2	eukaryotic translation initiation factor 4 gamma 2 [Source:HGNC Symbol;Acc:HGNC:3297]	11	10797049	10808940	11891	NA	979	592	243	833	857	1068	693.017	0.4226	0.1348	0.00021	0.0057
ENSG00000135336	ORC3	origin recognition complex subunit 3 [Source:HGNC Symbol;Acc:HGNC:8489]	6	87590066	87667453	77387	NA	285	172	68	298	261	275	206.743	0.4218	0.1804	0.0017	0.025
ENSG00000169020	ATP5ME	ATP synthase membrane subunit e [Source:HGNC Symbol;Acc:HGNC:846]	4	672435	674330	1895	NA	218	152	57	198	211	287	170.044	0.4209	0.1792	0.0017	0.025
ENSG00000170312	CDK1	cyclin dependent kinase 1 [Source:HGNC Symbol;Acc:HGNC:1722]	10	60778330	60794852	16522	NA	1181	760	311	1095	1034	1300	865.879	0.4204	0.1296	0.00015	0.0045
ENSG00000053900	ANAPC4	anaphase promoting complex subunit 4 [Source:HGNC Symbol;Acc:HGNC:19990]	4	25377262	25418498	41236	NA	50	17	18	68	61	61	43.2576	0.4204	0.2748	0.0044	0.048
ENSG00000135698	MPHOSPH6	M-phase phosphoprotein 6 [Source:HGNC Symbol;Acc:HGNC:7214]	16	82147797	82170224	22427	NA	527	418	146	497	564	653	428.477	0.4203	0.152	0.00061	0.012
ENSG00000162851	TFB2M	transcription factor B2, mitochondrial [Source:HGNC Symbol;Acc:HGNC:18559]	1	246540560	246566261	25701	NA	51	27	10	53	48	78	39.3848	0.4203	0.2653	0.0046	0.05
ENSG00000104756	KCTD9	potassium channel tetramerization domain containing 9 [Source:HGNC Symbol;Acc:HGNC:22401]	8	25427846	25458476	30630	NA	119	61	34	111	139	129	91.4347	0.4188	0.222	0.004	0.045
ENSG00000162616	DNAJB4	DnaJ heat shock protein family (Hsp40) member B4 [Source:HGNC Symbol;Acc:HGNC:14886]	1	77979174	78017964	38790	NA	35	23	9	28	52	80	33.6805	0.4165	0.2866	0.0041	0.046
ENSG00000134056	MRPS36	mitochondrial ribosomal protein S36 [Source:HGNC Symbol;Acc:HGNC:16631]	5	69217759	69230158	12399	NA	287	211	82	309	259	366	231.404	0.416	0.1683	0.0013	0.021
ENSG00000172340	SUCLG2	succinate-CoA ligase GDP-forming subunit beta [Source:HGNC Symbol;Acc:HGNC:11450]	3	67360459	67654612	294153	NA	115	52	27	102	105	132	80.326	0.4153	0.2239	0.0044	0.048
ENSG00000093010	COMT	catechol-O-methyltransferase [Source:HGNC Symbol;Acc:HGNC:2228]	22	19941370	19969975	28605	NA	518	456	128	459	567	719	429.061	0.4143	0.1692	0.0014	0.022
ENSG00000189143	CLDN4	claudin 4 [Source:HGNC Symbol;Acc:HGNC:2046]	7	73799541	73832690	33149	NA	1365	811	285	888	1345	1530	928.88	0.4142	0.167	0.0013	0.021
ENSG00000120526	NUDCD1	NudC domain containing 1 [Source:HGNC Symbol;Acc:HGNC:24306]	8	109240918	109334121	93203	NA	409	288	98	365	416	445	306.278	0.4126	0.1607	0.0011	0.018
ENSG00000101384	JAG1	jagged canonical Notch ligand 1 [Source:HGNC Symbol;Acc:HGNC:6188]	20	10637683	10673999	36316	NA	115	88	27	120	110	163	93.4147	0.4124	0.2111	0.0039	0.045
ENSG00000146476	ARMT1	acidic residue methyltransferase 1 [Source:HGNC Symbol;Acc:HGNC:17872]	6	151452257	151470101	17844	NA	166	99	38	153	159	181	120.113	0.4115	0.1962	0.0031	0.037
ENSG00000124766	SOX4	SRY-box transcription factor 4 [Source:HGNC Symbol;Acc:HGNC:11200]	6	21593750	21598619	4869	NA	2573	1771	796	2889	1912	3637	2077.87	0.4112	0.1623	0.0012	0.019
ENSG00000095739	BAMBI	BMP and activin membrane bound inhibitor [Source:HGNC Symbol;Acc:HGNC:30251]	10	28677509	28682932	5423	NA	109	59	28	110	87	151	81.942	0.4112	0.2232	0.0046	0.05
ENSG00000164924	YWHAZ	tyrosine 3-monooxygenase/tryptophan 5-monooxygenase activation protein zeta [Source:HGNC Symbol;Acc:HGNC:12855]	8	100916522	100953388	36866	NA	5474	3489	1328	4006	5439	6101	3907.83	0.4111	0.1415	0.00043	0.0095
ENSG00000153310	CYRIB	CYFIP related Rac1 interactor B [Source:HGNC Symbol;Acc:HGNC:25216]	8	129839592	130017504	177912	NA	187	127	42	212	155	211	140.637	0.4108	0.1958	0.0031	0.037
ENSG00000081154	PCNP	PEST proteolytic signal containing nuclear protein [Source:HGNC Symbol;Acc:HGNC:30023]	3	101574179	101594465	20286	NA	762	468	209	664	711	842	559.337	0.4105	0.1423	0.00046	0.0098
ENSG00000137575	SDCBP	syndecan binding protein [Source:HGNC Symbol;Acc:HGNC:10662]	8	58552923	58582859	29936	NA	2603	1644	571	1965	2643	2556	1806.91	0.41	0.1507	0.00072	0.014
ENSG00000043093	DCUN1D1	defective in cullin neddylation 1 domain containing 1 [Source:HGNC Symbol;Acc:HGNC:18184]	3	182938073	182985953	47880	NA	262	183	74	287	246	298	207.186	0.4093	0.1735	0.0018	0.026
ENSG00000134827	TCN1	transcobalamin 1 [Source:HGNC Symbol;Acc:HGNC:11652]	11	59852799	59866489	13690	NA	471	343	152	391	829	1264	517.605	0.4087	0.2902	0.0044	0.048
ENSG00000176871	WSB2	WD repeat and SOCS box containing 2 [Source:HGNC Symbol;Acc:HGNC:19222]	12	118032686	118062430	29744	NA	195	139	64	213	191	260	164.2	0.4086	0.1837	0.0024	0.032
ENSG00000135316	SYNCRIP	synaptotagmin binding cytoplasmic RNA interacting protein [Source:HGNC Symbol;Acc:HGNC:16918]	6	85607778	85644063	36285	NA	132	95	39	138	133	180	109.707	0.4083	0.1999	0.0035	0.041
ENSG00000176623	RMDN1	regulator of microtubule dynamics 1 [Source:HGNC Symbol;Acc:HGNC:24285]	8	86468256	86514357	46101	NA	567	436	124	558	531	611	425.597	0.4053	0.1585	0.0011	0.019
ENSG00000173905	GOLIM4	golgi integral membrane protein 4 [Source:HGNC Symbol;Acc:HGNC:15448]	3	168008688	168095924	87236	NA	225	226	92	290	244	438	235.025	0.4038	0.197	0.0036	0.042
ENSG00000124942	AHNAK	AHNAK nucleoprotein [Source:HGNC Symbol;Acc:HGNC:347]	11	62433541	62556235	122694	NA	271	196	57	289	207	333	201.801	0.4036	0.1859	0.0028	0.035
ENSG00000065518	NDUFB4	NADH:ubiquinone oxidoreductase subunit B4 [Source:HGNC Symbol;Acc:HGNC:7699]	3	120596327	120602507	6180	NA	2331	1845	595	2463	1935	2823	1817.53	0.4025	0.1407	0.00051	0.01
ENSG00000091140	DLD	dihydrolipoamide dehydrogenase [Source:HGNC Symbol;Acc:HGNC:2898]	7	107891161	107931730	40569	NA	839	416	201	696	767	754	559.096	0.4016	0.1635	0.0015	0.023
ENSG00000137154	RPS6	ribosomal protein S6 [Source:HGNC Symbol;Acc:HGNC:10429]	9	19375714	19380236	4522	NA	5099	3448	1077	4153	4211	5601	3524.77	0.4009	0.1312	0.00029	0.007
ENSG00000117859	OSBPL9	oxysterol binding protein like 9 [Source:HGNC Symbol;Acc:HGNC:16386]	1	51577178	51798427	221249	NA	173	96	40	156	156	187	121.913	0.4009	0.1959	0.0037	0.043
ENSG00000167755	KLK6	kallikrein related peptidase 6 [Source:HGNC Symbol;Acc:HGNC:6367]	19	50958630	50969673	11043	NA	1932	1303	392	1208	2131	2232	1371.37	0.3994	0.1823	0.0028	0.035
ENSG00000196792	STRN3	striatin 3 [Source:HGNC Symbol;Acc:HGNC:15720]	14	30893798	31026401	132603	NA	826	619	324	972	811	1210	746.258	0.3989	0.1654	0.0017	0.025
ENSG00000074201	CLNS1A	chloride nucleotide-sensitive channel 1A [Source:HGNC Symbol;Acc:HGNC:2080]	11	77514935	77637794	122859	NA	500	321	117	456	460	496	356.162	0.3982	0.1556	0.0012	0.019
ENSG00000101901	ALG13	ALG13 UDP-N-acetylglucosaminyltransferase subunit [Source:HGNC Symbol;Acc:HGNC:30881]	X	111665810	111760649	94839	NA	335	227	95	305	311	416	258.018	0.3947	0.162	0.0017	0.025
ENSG00000138814	PPP3CA	protein phosphatase 3 catalytic subunit alpha [Source:HGNC Symbol;Acc:HGNC:9314]	4	101023408	101348278	324870	NA	358	308	129	446	342	532	328.314	0.3923	0.1745	0.0026	0.033
ENSG00000184752	NDUFA12	NADH:ubiquinone oxidoreductase subunit A12 [Source:HGNC Symbol;Acc:HGNC:23987]	12	94895296	95003748	108452	NA	3232	2281	841	3213	2567	3705	2406.71	0.3922	0.1305	0.00034	0.0079
ENSG00000008988	RPS20	ribosomal protein S20 [Source:HGNC Symbol;Acc:HGNC:10405]	8	56067253	56074510	7257	NA	1746	1197	366	1657	1315	1862	1217.99	0.3917	0.1458	0.00087	0.016
ENSG00000113460	BRIX1	biogenesis of ribosomes BRX1 [Source:HGNC Symbol;Acc:HGNC:24170]	5	34915676	34925996	10320	NA	2377	1738	653	1973	2478	2755	1830.4	0.3909	0.1376	0.00057	0.011
ENSG00000126787	DLGAP5	DLG associated protein 5 [Source:HGNC Symbol;Acc:HGNC:16864]	14	55148111	55191608	43497	NA	689	409	166	637	546	703	477.202	0.3878	0.1483	0.0011	0.018
ENSG00000039068	CDH1	cadherin 1 [Source:HGNC Symbol;Acc:HGNC:1748]	16	68737291	68835537	98246	NA	309	250	87	306	314	389	252.919	0.3858	0.1657	0.0023	0.03
ENSG00000115539	PDCL3	phosducin like 3 [Source:HGNC Symbol;Acc:HGNC:28860]	2	100562992	100576739	13747	NA	377	239	84	317	301	441	263.235	0.3795	0.1645	0.0025	0.032
ENSG00000113407	TARS1	threonyl-tRNA synthetase 1 [Source:HGNC Symbol;Acc:HGNC:11572]	5	33440695	33468091	27396	NA	548	306	124	498	409	550	366.803	0.3789	0.1593	0.0021	0.028
ENSG00000104408	EIF3E	eukaryotic translation initiation factor 3 subunit E [Source:HGNC Symbol;Acc:HGNC:3277]	8	108162786	108443496	280710	NA	1564	1011	429	1308	1459	1707	1144.24	0.3775	0.1323	0.00057	0.011
ENSG00000128609	NDUFA5	NADH:ubiquinone oxidoreductase subunit A5 [Source:HGNC Symbol;Acc:HGNC:7688]	7	123536996	123557904	20908	NA	808	515	252	912	664	900	627.347	0.3772	0.1617	0.0024	0.031
ENSG00000009844	VTA1	vesicle trafficking 1 [Source:HGNC Symbol;Acc:HGNC:20954]	6	142147161	142224685	77524	NA	1044	740	256	943	932	1103	761.382	0.3744	0.1357	0.00077	0.014
ENSG00000158604	TMED4	transmembrane p24 trafficking protein 4 [Source:HGNC Symbol;Acc:HGNC:22301]	7	44577893	44582287	4394	NA	515	324	131	511	377	590	370.908	0.3743	0.1618	0.0025	0.032
ENSG00000143771	CNIH4	cornichon family AMPA receptor auxiliary protein 4 [Source:HGNC Symbol;Acc:HGNC:25013]	1	224356857	224379459	22602	NA	1032	717	292	1180	906	1014	793.049	0.3707	0.1592	0.0025	0.032
ENSG00000033178	UBA6	ubiquitin like modifier activating enzyme 6 [Source:HGNC Symbol;Acc:HGNC:25581]	4	67612651	67701155	88504	NA	262	176	66	283	212	285	195.154	0.3694	0.18	0.0047	0.05
ENSG00000165672	PRDX3	peroxiredoxin 3 [Source:HGNC Symbol;Acc:HGNC:9354]	10	119167719	119178812	11093	NA	3677	2341	967	3376	3148	3639	2622.72	0.3687	0.1265	0.0005	0.01
ENSG00000151131	NOPCHAP1	NOP protein chaperone 1 [Source:HGNC Symbol;Acc:HGNC:28628]	12	104986315	105074197	87882	NA	742	521	194	681	653	817	549.543	0.368	0.1393	0.0011	0.019
ENSG00000184076	UQCR10	ubiquinol-cytochrome c reductase, complex III subunit X [Source:HGNC Symbol;Acc:HGNC:30863]	22	29767368	29770413	3045	NA	546	335	149	474	473	602	394.067	0.367	0.1498	0.0018	0.026
ENSG00000109475	RPL34	ribosomal protein L34 [Source:HGNC Symbol;Acc:HGNC:10340]	4	108620568	108630412	9844	NA	1545	1023	353	1311	1193	1710	1071.79	0.3665	0.1339	0.00084	0.015
ENSG00000100591	AHSA1	activator of HSP90 ATPase activity 1 [Source:HGNC Symbol;Acc:HGNC:1189]	14	77457869	77469472	11603	NA	1132	790	238	745	1181	1288	803.27	0.3639	0.1743	0.0045	0.049
ENSG00000115520	COQ10B	coenzyme Q10B [Source:HGNC Symbol;Acc:HGNC:25819]	2	197453492	197475310	21818	NA	485	317	121	461	384	529	348.265	0.3629	0.1549	0.0025	0.032
ENSG00000079112	CDH17	cadherin 17 [Source:HGNC Symbol;Acc:HGNC:1756]	8	94127161	94217303	90142	NA	1818	1292	544	1434	1921	2233	1420.15	0.3627	0.1492	0.002	0.027
ENSG00000116171	SCP2	sterol carrier protein 2 [Source:HGNC Symbol;Acc:HGNC:10606]	1	52927275	53051698	124423	NA	815	559	236	757	761	884	617.478	0.3612	0.1408	0.0014	0.022
ENSG00000197756	RPL37A	ribosomal protein L37a [Source:HGNC Symbol;Acc:HGNC:10348]	2	216498824	216579180	80356	NA	2009	1444	426	1672	1586	2299	1407.95	0.3601	0.1427	0.0016	0.024
ENSG00000100567	PSMA3	proteasome 20S subunit alpha 3 [Source:HGNC Symbol;Acc:HGNC:9532]	14	58244842	58272012	27170	NA	2785	2178	819	2624	2730	3200	2205.42	0.3583	0.1296	0.0008	0.015
ENSG00000112308	C6orf62	chromosome 6 open reading frame 62 [Source:HGNC Symbol;Acc:HGNC:20998]	6	24704860	24719998	15138	NA	881	581	284	909	822	947	688.591	0.3569	0.152	0.0025	0.032
ENSG00000029153	BMAL2	basic helix-loop-helix ARNT like 2 [Source:HGNC Symbol;Acc:HGNC:18984]	12	27332835	27425289	92454	NA	341	300	108	337	375	456	295.424	0.3557	0.1681	0.0044	0.048
ENSG00000117118	SDHB	succinate dehydrogenase complex iron sulfur subunit B [Source:HGNC Symbol;Acc:HGNC:10681]	1	17018721	17054032	35311	NA	978	727	268	884	959	1042	744.671	0.3481	0.1411	0.0019	0.027
ENSG00000089157	RPLP0	ribosomal protein lateral stalk subunit P0 [Source:HGNC Symbol;Acc:HGNC:10371]	12	120196698	120201235	4537	NA	4068	2739	887	3016	3782	4043	2788.4	0.3474	0.1426	0.0021	0.028
ENSG00000114391	RPL24	ribosomal protein L24 [Source:HGNC Symbol;Acc:HGNC:10325]	3	101681090	101686733	5643	NA	1866	1428	407	1670	1570	1995	1341.88	0.3451	0.1432	0.0023	0.03
ENSG00000127022	CANX	calnexin [Source:HGNC Symbol;Acc:HGNC:1473]	5	179678627	179731641	53014	NA	947	474	240	767	679	1020	625.149	0.3432	0.1575	0.0041	0.046
ENSG00000138326	RPS24	ribosomal protein S24 [Source:HGNC Symbol;Acc:HGNC:10411]	10	78033759	78056813	23054	NA	2524	1783	660	2255	2082	2768	1837.2	0.3417	0.1237	0.00086	0.015
ENSG00000110660	SLC35F2	solute carrier family 35 member F2 [Source:HGNC Symbol;Acc:HGNC:23615]	11	107790990	107928293	137303	NA	530	354	134	399	476	634	382.027	0.3408	0.158	0.0044	0.048
ENSG00000181467	RAP2B	RAP2B, member of RAS oncogene family [Source:HGNC Symbol;Acc:HGNC:9862]	3	153162225	153170627	8402	NA	859	583	225	833	610	1030	627.407	0.3384	0.1549	0.0042	0.046
ENSG00000205542	TMSB4X	thymosin beta 4 X-linked [Source:HGNC Symbol;Acc:HGNC:11881]	X	12975109	12977227	2118	NA	38628	29504	10168	42691	30014	40653	29264.1	0.334	0.1476	0.0035	0.041
ENSG00000107949	BCCIP	BRCA2 and CDKN1A interacting protein [Source:HGNC Symbol;Acc:HGNC:978]	10	125823545	125853695	30150	NA	1301	848	330	1029	1229	1286	918.339	0.3329	0.1416	0.0028	0.035
ENSG00000147274	RBMX	RNA binding motif protein X-linked [Source:HGNC Symbol;Acc:HGNC:9910]	X	136848003	136880764	32761	NA	1119	672	253	838	904	1140	740.953	0.3323	0.1396	0.0026	0.033
ENSG00000189043	NDUFA4	NDUFA4 mitochondrial complex associated [Source:HGNC Symbol;Acc:HGNC:7687]	7	10931942	10940153	8211	NA	4384	2814	1130	3925	3347	4515	3061.98	0.329	0.1251	0.0013	0.021
ENSG00000189266	PNRC2	proline rich nuclear receptor coactivator 2 [Source:HGNC Symbol;Acc:HGNC:23158]	1	23956838	23963462	6624	NA	769	549	199	668	704	797	562.187	0.3251	0.1424	0.0035	0.041
ENSG00000014641	MDH1	malate dehydrogenase 1 [Source:HGNC Symbol;Acc:HGNC:6970]	2	63588608	63607197	18589	NA	2341	1661	714	2405	2114	2392	1802.61	0.3249	0.1409	0.0033	0.039
ENSG00000176261	ZBTB8OS	zinc finger and BTB domain containing 8 opposite strand [Source:HGNC Symbol;Acc:HGNC:24094]	1	32600171	32650903	50732	NA	705	458	178	642	557	718	495.506	0.3234	0.145	0.004	0.045
ENSG00000122958	VPS26A	VPS26 retromer complex component A [Source:HGNC Symbol;Acc:HGNC:12711]	10	69123511	69174412	50901	NA	682	441	154	579	524	699	463.307	0.3219	0.1466	0.0044	0.048
ENSG00000197045	GMFB	glia maturation factor beta [Source:HGNC Symbol;Acc:HGNC:4373]	14	54474483	54489026	14543	NA	633	478	192	594	614	709	497.222	0.3219	0.1477	0.0046	0.049
ENSG00000135486	HNRNPA1	heterogeneous nuclear ribonucleoprotein A1 [Source:HGNC Symbol;Acc:HGNC:5031]	12	54280192	54287088	6896	NA	1926	1361	421	1603	1663	1831	1326.91	0.3157	0.1403	0.004	0.045
ENSG00000143401	ANP32E	acidic nuclear phosphoprotein 32 family member E [Source:HGNC Symbol;Acc:HGNC:16673]	1	150218416	150236156	17740	NA	1676	1147	463	1545	1386	1729	1218.39	0.3116	0.1309	0.0029	0.035
ENSG00000150779	TIMM8B	translocase of inner mitochondrial membrane 8 homolog B [Source:HGNC Symbol;Acc:HGNC:11818]	11	112084799	112086798	1999	NA	1586	1180	430	1447	1291	1771	1175.54	0.3021	0.1317	0.0038	0.043
ENSG00000119705	SLIRP	SRA stem-loop interacting RNA binding protein [Source:HGNC Symbol;Acc:HGNC:20495]	14	77708070	77761104	53034	NA	5523	4014	1345	4744	4521	5482	3889	0.2871	0.1249	0.004	0.045
ENSG00000147138	GPR174	G protein-coupled receptor 174 [Source:HGNC Symbol;Acc:HGNC:30245]	X	79144687	79175318	30631	NA	15	27	0	56	297	226	91.4832	0.1966	0.305	0.0016	0.024
ENSG00000162910	MRPL55	mitochondrial ribosomal protein L55 [Source:HGNC Symbol;Acc:HGNC:16686]	1	228106678	228109312	2634	NA	1059	797	281	545	509	690	596.961	-0.3111	0.1407	0.0045	0.049
ENSG00000198900	TOP1	DNA topoisomerase I [Source:HGNC Symbol;Acc:HGNC:11986]	20	41028821	41124487	95666	NA	1986	1574	567	981	1090	1335	1168.05	-0.3163	0.1369	0.0034	0.04
ENSG00000126432	PRDX5	peroxiredoxin 5 [Source:HGNC Symbol;Acc:HGNC:9355]	11	64318120	64321811	3691	NA	2281	1563	501	972	1127	1302	1170.7	-0.3205	0.1405	0.0036	0.042
ENSG00000289850		novel transcript	6	144922314	144929987	7673	NA	4810	3144	1028	2405	2084	2382	2397.15	-0.3326	0.1417	0.0028	0.035
ENSG00000125676	THOC2	THO complex subunit 2 [Source:HGNC Symbol;Acc:HGNC:19073]	X	123600560	123733056	132496	NA	1979	1450	617	1173	951	1189	1157.66	-0.3326	0.1452	0.0033	0.039
ENSG00000092820	EZR	ezrin [Source:HGNC Symbol;Acc:HGNC:12691]	6	158765740	158819368	53628	NA	4154	3263	1125	2039	2371	2384	2375.42	-0.3371	0.1407	0.0025	0.032
ENSG00000163660	CCNL1	cyclin L1 [Source:HGNC Symbol;Acc:HGNC:20569]	3	157146507	157160760	14253	NA	873	592	232	446	392	508	469.636	-0.3414	0.1447	0.0026	0.033
ENSG00000153015	CWC27	CWC27 spliceosome associated cyclophilin [Source:HGNC Symbol;Acc:HGNC:10664]	5	64766367	65102412	336045	NA	603	382	183	293	294	338	329.024	-0.3457	0.1599	0.0042	0.047
ENSG00000184990	SIVA1	SIVA1 apoptosis inducing factor [Source:HGNC Symbol;Acc:HGNC:17712]	14	104753146	104768494	15348	NA	1382	955	363	574	739	808	743.187	-0.348	0.1471	0.0025	0.032
ENSG00000076043	REXO2	RNA exonuclease 2 [Source:HGNC Symbol;Acc:HGNC:17851]	11	114439434	114450279	10845	NA	654	387	157	322	274	305	321.872	-0.3484	0.1648	0.0047	0.05
ENSG00000169689	CENPX	centromere protein X [Source:HGNC Symbol;Acc:HGNC:11422]	17	82018701	82024107	5406	NA	1072	698	276	455	509	651	561.986	-0.3506	0.1425	0.0019	0.027
ENSG00000144224	UBXN4	UBX domain protein 4 [Source:HGNC Symbol;Acc:HGNC:14860]	2	135741733	135785056	43323	NA	1101	786	317	546	524	706	618.414	-0.3517	0.139	0.0016	0.024
ENSG00000122644	ARL4A	ADP ribosylation factor like GTPase 4A [Source:HGNC Symbol;Acc:HGNC:695]	7	12686855	12690958	4103	NA	787	509	235	367	371	488	430.938	-0.352	0.1504	0.0026	0.033
ENSG00000178741	COX5A	cytochrome c oxidase subunit 5A [Source:HGNC Symbol;Acc:HGNC:2267]	15	74919790	74938083	18293	NA	1611	1041	357	785	584	924	800.348	-0.353	0.1507	0.0026	0.033
ENSG00000127914	AKAP9	A-kinase anchoring protein 9 [Source:HGNC Symbol;Acc:HGNC:379]	7	91940839	92110673	169834	NA	1168	813	376	659	535	707	672.532	-0.3556	0.1514	0.0025	0.033
ENSG00000051108	HERPUD1	homocysteine inducible ER protein with ubiquitin like domain 1 [Source:HGNC Symbol;Acc:HGNC:13744]	16	56932141	56944864	12723	NA	1115	706	281	561	519	510	570.105	-0.3595	0.1567	0.0029	0.035
ENSG00000144021	CIAO1	cytosolic iron-sulfur assembly component 1 [Source:HGNC Symbol;Acc:HGNC:14280]	2	96266158	96274173	8015	NA	586	377	128	244	230	343	287.26	-0.361	0.1628	0.0034	0.04
ENSG00000103534	TMC5	transmembrane channel like 5 [Source:HGNC Symbol;Acc:HGNC:22999]	16	19410495	19499113	88618	NA	949	714	273	488	426	626	539.316	-0.3611	0.146	0.0018	0.025
ENSG00000124659	TBCC	tubulin folding cofactor C [Source:HGNC Symbol;Acc:HGNC:11580]	6	42744497	42746103	1606	NA	553	346	101	214	202	300	253.738	-0.3632	0.1754	0.0047	0.05
ENSG00000133321	PLAAT4	phospholipase A and acyltransferase 4 [Source:HGNC Symbol;Acc:HGNC:9869]	11	63536807	63546462	9655	NA	1507	857	296	723	479	707	683.2	-0.3658	0.1686	0.0037	0.043
ENSG00000108055	SMC3	structural maintenance of chromosomes 3 [Source:HGNC Symbol;Acc:HGNC:2468]	10	110567683	110606048	38365	NA	1610	1023	408	770	770	802	829.946	-0.3659	0.1414	0.0013	0.02
ENSG00000084234	APLP2	amyloid beta precursor like protein 2 [Source:HGNC Symbol;Acc:HGNC:598]	11	130068146	130144811	76665	NA	2123	1101	427	789	859	1054	951.023	-0.3673	0.1483	0.0017	0.025
ENSG00000181722	ZBTB20	zinc finger and BTB domain containing 20 [Source:HGNC Symbol;Acc:HGNC:13503]	3	114314499	115147292	832793	NA	358	264	103	167	155	231	198.344	-0.3684	0.1737	0.0041	0.045
ENSG00000214049	UCA1	urothelial cancer associated 1 [Source:HGNC Symbol;Acc:HGNC:37126]	19	15828205	15836328	8123	NA	5536	2856	1109	2579	1546	2671	2436.36	-0.3704	0.1721	0.0037	0.043
ENSG00000172922	RNASEH2C	ribonuclease H2 subunit C [Source:HGNC Symbol;Acc:HGNC:24116]	11	65714004	65720818	6814	NA	814	592	238	372	424	495	457.772	-0.3705	0.149	0.0017	0.025
ENSG00000048649	RSF1	remodeling and spacing factor 1 [Source:HGNC Symbol;Acc:HGNC:18118]	11	77660008	77820869	160861	NA	696	435	207	354	292	396	372.779	-0.3716	0.1586	0.0024	0.031
ENSG00000130164	LDLR	low density lipoprotein receptor [Source:HGNC Symbol;Acc:HGNC:6547]	19	11089461	11133820	44359	NA	363	258	91	160	168	200	190.254	-0.3727	0.1726	0.0036	0.042
ENSG00000017797	RALBP1	ralA binding protein 1 [Source:HGNC Symbol;Acc:HGNC:9841]	18	9475008	9538114	63106	NA	361	264	100	150	189	200	196.335	-0.3752	0.1776	0.0039	0.045
ENSG00000115641	FHL2	four and a half LIM domains 2 [Source:HGNC Symbol;Acc:HGNC:3703]	2	105357711	105438513	80802	NA	942	540	178	397	371	416	424.517	-0.3753	0.1626	0.0025	0.032
ENSG00000067248	DHX29	DExH-box helicase 29 [Source:HGNC Symbol;Acc:HGNC:15815]	5	55256054	55307694	51640	NA	742	524	238	363	412	387	422.997	-0.3753	0.1649	0.0027	0.034
ENSG00000104067	TJP1	tight junction protein 1 [Source:HGNC Symbol;Acc:HGNC:11827]	15	29699366	29968915	269549	NA	520	336	133	259	225	251	266.162	-0.3758	0.1666	0.0029	0.035
ENSG00000092853	CLSPN	claspin [Source:HGNC Symbol;Acc:HGNC:19715]	1	35720217	35769978	49761	NA	870	605	251	460	409	468	478.712	-0.3763	0.1505	0.0015	0.024
ENSG00000133328	PLAAT2	phospholipase A and acyltransferase 2 [Source:HGNC Symbol;Acc:HGNC:17824]	11	63552769	63563379	10610	NA	61	27	28	30	8	16	29.478	-0.3813	0.3034	0.0046	0.049
ENSG00000074416	MGLL	monoglyceride lipase [Source:HGNC Symbol;Acc:HGNC:17038]	3	127689061	128052190	363129	NA	964	521	202	372	404	454	439.562	-0.3816	0.1563	0.0017	0.025
ENSG00000130816	DNMT1	DNA methyltransferase 1 [Source:HGNC Symbol;Acc:HGNC:2976]	19	10133341	10231286	97945	NA	773	515	187	314	360	440	395.141	-0.3826	0.1506	0.0014	0.021
ENSG00000068079	IFI35	interferon induced protein 35 [Source:HGNC Symbol;Acc:HGNC:5399]	17	43006739	43014456	7717	NA	681	332	130	229	231	346	289.035	-0.3833	0.1771	0.0033	0.04
ENSG00000133226	SRRM1	serine and arginine repetitive matrix 1 [Source:HGNC Symbol;Acc:HGNC:16638]	1	24631715	24673281	41566	NA	1153	849	318	545	606	634	637.668	-0.3844	0.1444	0.00097	0.017
ENSG00000176485	PLAAT3	phospholipase A and acyltransferase 3 [Source:HGNC Symbol;Acc:HGNC:17825]	11	63573194	63616883	43689	NA	2416	1569	658	1167	1105	1377	1284.36	-0.3859	0.1265	0.00031	0.0072
ENSG00000165525	NEMF	nuclear export mediator factor [Source:HGNC Symbol;Acc:HGNC:10663]	14	49782082	49852821	70739	NA	1859	1382	632	1064	931	1087	1107.48	-0.3864	0.1494	0.0012	0.019
ENSG00000031698	SARS1	seryl-tRNA synthetase 1 [Source:HGNC Symbol;Acc:HGNC:10537]	1	109213917	109238182	24265	NA	1251	609	250	456	494	560	542.553	-0.3866	0.1604	0.0018	0.026
ENSG00000136710	CCDC115	coiled-coil domain containing 115 [Source:HGNC Symbol;Acc:HGNC:28178]	2	130337932	130342699	4767	NA	296	225	62	133	131	137	148.651	-0.3866	0.1937	0.0046	0.049
ENSG00000138592	USP8	ubiquitin specific peptidase 8 [Source:HGNC Symbol;Acc:HGNC:12631]	15	50424379	50514421	90042	NA	371	275	90	161	186	179	193.666	-0.3886	0.1808	0.0033	0.04
ENSG00000115738	ID2	inhibitor of DNA binding 2 [Source:HGNC Symbol;Acc:HGNC:5361]	2	8678844	8684461	5617	NA	4517	2754	1065	2251	1680	2345	2227.9	-0.3902	0.1399	0.00066	0.013
ENSG00000144674	GOLGA4	golgin A4 [Source:HGNC Symbol;Acc:HGNC:4427]	3	37243190	37366879	123689	NA	650	412	194	272	335	347	347.17	-0.3903	0.164	0.0019	0.027
ENSG00000204356	NELFE	negative elongation factor complex member E [Source:HGNC Symbol;Acc:HGNC:13974]	6	31952086	31959038	6952	NA	505	280	105	210	191	229	228.952	-0.3925	0.1726	0.0025	0.032
ENSG00000164695	CHMP4C	charged multivesicular body protein 4C [Source:HGNC Symbol;Acc:HGNC:30599]	8	81732447	81759515	27068	NA	499	318	107	208	226	217	238.743	-0.3932	0.1748	0.0026	0.033
ENSG00000176208	ATAD5	ATPase family AAA domain containing 5 [Source:HGNC Symbol;Acc:HGNC:25752]	17	30831965	30895869	63904	NA	277	178	71	129	120	119	138.419	-0.3932	0.1936	0.0041	0.045
ENSG00000068394	GPKOW	G-patch domain and KOW motifs [Source:HGNC Symbol;Acc:HGNC:30677]	X	49113406	49123735	10329	NA	376	242	82	128	181	176	179.556	-0.3948	0.1888	0.0036	0.042
ENSG00000169607	CKAP2L	cytoskeleton associated protein 2 like [Source:HGNC Symbol;Acc:HGNC:26877]	2	112736348	112764664	28316	NA	528	436	147	255	293	261	299.377	-0.3954	0.1755	0.0025	0.032
ENSG00000170144	HNRNPA3	heterogeneous nuclear ribonucleoprotein A3 [Source:HGNC Symbol;Acc:HGNC:24941]	2	177212693	177223959	11266	NA	248	161	76	127	104	112	131.055	-0.3976	0.2001	0.0042	0.047
ENSG00000167468	GPX4	glutathione peroxidase 4 [Source:HGNC Symbol;Acc:HGNC:4556]	19	1103981	1106791	2810	NA	2055	1220	433	996	736	927	961.373	-0.3981	0.1557	0.0012	0.02
ENSG00000110442	COMMD9	COMM domain containing 9 [Source:HGNC Symbol;Acc:HGNC:25014]	11	36269283	36289449	20166	NA	471	337	126	196	227	271	251.409	-0.4006	0.164	0.0016	0.024
ENSG00000122483	CCDC18	coiled-coil domain containing 18 [Source:HGNC Symbol;Acc:HGNC:30370]	1	93179918	93278730	98812	NA	241	170	64	112	93	131	125.215	-0.4027	0.1928	0.0034	0.04
ENSG00000002549	LAP3	leucine aminopeptidase 3 [Source:HGNC Symbol;Acc:HGNC:18449]	4	17577197	17607972	30775	NA	776	396	188	334	293	360	359.888	-0.4058	0.1635	0.0014	0.021
ENSG00000133858	ZFC3H1	zinc finger C3H1-type containing [Source:HGNC Symbol;Acc:HGNC:28328]	12	71609598	71667725	58127	NA	306	167	100	128	132	155	157.523	-0.4063	0.1951	0.0033	0.04
ENSG00000115762	PLEKHB2	pleckstrin homology domain containing B2 [Source:HGNC Symbol;Acc:HGNC:19236]	2	131104846	131353709	248863	NA	1798	1324	458	655	1033	869	947.489	-0.41	0.172	0.0017	0.025
ENSG00000223745	CCDC18-AS1	CCDC18 antisense RNA 1 [Source:HGNC Symbol;Acc:HGNC:52262]	1	93262185	93346025	83840	NA	142	129	54	73	72	79	88.7338	-0.4105	0.2206	0.0046	0.049
ENSG00000015475	BID	BH3 interacting domain death agonist [Source:HGNC Symbol;Acc:HGNC:1050]	22	17734137	17774770	40633	NA	1042	597	288	488	445	510	525.254	-0.4112	0.1523	0.00076	0.014
ENSG00000142089	IFITM3	interferon induced transmembrane protein 3 [Source:HGNC Symbol;Acc:HGNC:5414]	11	319675	329475	9800	NA	4880	2814	1176	2243	1489	2806	2344.17	-0.4113	0.1586	0.001	0.017
ENSG00000132109	TRIM21	tripartite motif containing 21 [Source:HGNC Symbol;Acc:HGNC:11312]	11	4384896	4393702	8806	NA	200	165	58	90	91	115	112.054	-0.4117	0.2003	0.0033	0.04
ENSG00000162664	ZNF326	zinc finger protein 326 [Source:HGNC Symbol;Acc:HGNC:14104]	1	89995109	90035533	40424	NA	195	156	70	79	119	86	114.024	-0.4143	0.2226	0.0044	0.048
ENSG00000132950	ZMYM5	zinc finger MYM-type containing 5 [Source:HGNC Symbol;Acc:HGNC:13029]	13	19823481	19863649	40168	NA	184	153	61	96	85	96	107.351	-0.4144	0.2073	0.0036	0.042
ENSG00000162545	CAMK2N1	calcium/calmodulin dependent protein kinase II inhibitor 1 [Source:HGNC Symbol;Acc:HGNC:24190]	1	20482390	20486210	3820	NA	339	218	101	143	146	193	178.518	-0.4152	0.1776	0.0018	0.026
ENSG00000135968	GCC2	GRIP and coiled-coil domain containing 2 [Source:HGNC Symbol;Acc:HGNC:23218]	2	108449106	108509415	60309	NA	1216	866	417	697	539	691	706.328	-0.4156	0.1593	0.00095	0.017
ENSG00000164609	SLU7	SLU7 homolog, splicing factor [Source:HGNC Symbol;Acc:HGNC:16939]	5	160401640	160421711	20071	NA	1078	657	256	513	432	504	526.497	-0.4158	0.1501	0.00062	0.012
ENSG00000117632	STMN1	stathmin 1 [Source:HGNC Symbol;Acc:HGNC:6510]	1	25884180	25906991	22811	NA	3647	2242	1003	2102	1265	1572	1847.7	-0.4161	0.1767	0.0017	0.025
ENSG00000170345	FOS	Fos proto-oncogene, AP-1 transcription factor subunit [Source:HGNC Symbol;Acc:HGNC:3796]	14	75278825	75282230	3405	NA	5973	4631	1645	2196	3498	3263	3293.54	-0.4184	0.1641	0.0011	0.018
ENSG00000183527	PSMG1	proteasome assembly chaperone 1 [Source:HGNC Symbol;Acc:HGNC:3043]	21	39174768	39183488	8720	NA	407	215	57	160	92	154	156.578	-0.4187	0.2203	0.004	0.045
ENSG00000088930	XRN2	5'-3' exoribonuclease 2 [Source:HGNC Symbol;Acc:HGNC:12836]	20	21303330	21389825	86495	NA	896	686	276	359	512	515	510.174	-0.4192	0.1652	0.0011	0.019
ENSG00000226608	FTLP3	ferritin light chain pseudogene 3 [Source:HGNC Symbol;Acc:HGNC:4000]	20	4023916	4024444	528	NA	220	173	84	103	115	126	132.939	-0.4201	0.2012	0.0029	0.036
ENSG00000213619	NDUFS3	NADH:ubiquinone oxidoreductase core subunit S3 [Source:HGNC Symbol;Acc:HGNC:7710]	11	47565335	47584562	19227	NA	367	153	55	133	70	130	131.377	-0.4262	0.2313	0.0039	0.045
ENSG00000074842	MYDGF	myeloid derived growth factor [Source:HGNC Symbol;Acc:HGNC:16948]	19	4641373	4670362	28989	NA	307	116	47	86	78	114	108.275	-0.4263	0.2265	0.0037	0.043
ENSG00000204438	GPANK1	G-patch domain and ankyrin repeats 1 [Source:HGNC Symbol;Acc:HGNC:13920]	6	31661227	31666283	5056	NA	151	84	34	40	47	78	65.4749	-0.4268	0.2375	0.004	0.045
ENSG00000126106	TMEM53	transmembrane protein 53 [Source:HGNC Symbol;Acc:HGNC:26186]	1	44635237	44674481	39244	NA	115	79	30	39	44	55	55.9004	-0.427	0.2389	0.0041	0.045
ENSG00000279670		TEC	9	21892187	21893857	1670	NA	174	116	69	84	79	84	99.462	-0.4281	0.2203	0.0034	0.04
ENSG00000117228	GBP1	guanylate binding protein 1 [Source:HGNC Symbol;Acc:HGNC:4182]	1	89051881	89065360	13479	NA	718	448	223	365	293	378	382.938	-0.4283	0.1624	0.00082	0.015
ENSG00000168014	C2CD3	C2 domain containing 3 centriole elongation regulator [Source:HGNC Symbol;Acc:HGNC:24564]	11	74012717	74171210	158493	NA	83	64	21	33	23	38	40.2841	-0.4291	0.2629	0.0041	0.046
ENSG00000160352	ZNF714	zinc finger protein 714 [Source:HGNC Symbol;Acc:HGNC:27124]	19	21082158	21125270	43112	NA	235	141	71	96	92	124	119.365	-0.4293	0.1983	0.0023	0.031
ENSG00000179335	CLK3	CDC like kinase 3 [Source:HGNC Symbol;Acc:HGNC:2071]	15	74598499	74645414	46915	NA	197	137	43	55	93	88	92.89	-0.4294	0.2236	0.0034	0.04
ENSG00000241058	NSUN6	NOP2/Sun RNA methyltransferase 6 [Source:HGNC Symbol;Acc:HGNC:23529]	10	18545560	18659285	113725	NA	186	130	52	83	79	84	95.9355	-0.4297	0.2087	0.0028	0.035
ENSG00000109046	WSB1	WD repeat and SOCS box containing 1 [Source:HGNC Symbol;Acc:HGNC:19221]	17	27294075	27315926	21851	NA	586	392	188	301	260	306	322.474	-0.43	0.1647	0.00086	0.015
ENSG00000198911	SREBF2	sterol regulatory element binding transcription factor 2 [Source:HGNC Symbol;Acc:HGNC:11290]	22	41833078	41907307	74229	NA	64	49	13	21	12	26	27.6902	-0.4304	0.2904	0.0033	0.039
ENSG00000104904	OAZ1	ornithine decarboxylase antizyme 1 [Source:HGNC Symbol;Acc:HGNC:8095]	19	2269508	2273490	3982	NA	2818	1741	735	1101	1374	1460	1425.54	-0.4317	0.138	0.0002	0.0056
ENSG00000096696	DSP	desmoplakin [Source:HGNC Symbol;Acc:HGNC:3052]	6	7541616	7586714	45098	NA	364	266	113	128	187	218	200.546	-0.432	0.187	0.0017	0.025
ENSG00000287625		novel transcript	2	84926018	84966685	40667	NA	103	79	32	47	39	45	54.6588	-0.4325	0.2439	0.0038	0.044
ENSG00000187840	EIF4EBP1	eukaryotic translation initiation factor 4E binding protein 1 [Source:HGNC Symbol;Acc:HGNC:3288]	8	38030533	38060365	29832	NA	1153	484	171	293	106	219	350.104	-0.4348	0.3154	0.0018	0.026
ENSG00000197061	H4C3	H4 clustered histone 3 [Source:HGNC Symbol;Acc:HGNC:4787]	6	26103932	26104337	405	NA	5540	3924	1623	3121	2438	2634	3028.44	-0.435	0.1514	0.00042	0.0092
ENSG00000117305	HMGCL	3-hydroxy-3-methylglutaryl-CoA lyase [Source:HGNC Symbol;Acc:HGNC:5005]	1	23801884	23838620	36736	NA	260	156	57	85	119	98	117.983	-0.435	0.2101	0.0026	0.033
ENSG00000111912	NCOA7	nuclear receptor coactivator 7 [Source:HGNC Symbol;Acc:HGNC:21081]	6	125781160	125932034	150874	NA	249	139	71	103	85	127	120.844	-0.4357	0.2006	0.0022	0.029
ENSG00000170473	PYM1	PYM homolog 1, exon junction complex associated factor [Source:HGNC Symbol;Acc:HGNC:30258]	12	55901412	55932618	31206	NA	936	602	187	333	408	453	437.416	-0.4379	0.1593	0.00058	0.011
ENSG00000117616	RSRP1	arginine and serine rich protein 1 [Source:HGNC Symbol;Acc:HGNC:25234]	1	25242248	25338213	95965	NA	461	342	138	260	163	246	252.506	-0.4383	0.1831	0.0014	0.021
ENSG00000131437	KIF3A	kinesin family member 3A [Source:HGNC Symbol;Acc:HGNC:6319]	5	132692627	132737638	45011	NA	379	235	92	198	102	161	179.154	-0.4393	0.2074	0.0023	0.031
ENSG00000118412	CASP8AP2	caspase 8 associated protein 2 [Source:HGNC Symbol;Acc:HGNC:1510]	6	89829893	89874436	44543	NA	327	199	110	163	128	161	174.155	-0.4394	0.1924	0.0017	0.025
ENSG00000140264	SERF2	small EDRK-rich factor 2 [Source:HGNC Symbol;Acc:HGNC:10757]	15	43777086	43804427	27341	NA	3537	2842	952	1648	1717	2145	1981.57	-0.4395	0.1286	7.7e-05	0.0028
ENSG00000003147	ICA1	islet cell autoantigen 1 [Source:HGNC Symbol;Acc:HGNC:5343]	7	8113183	8262687	149504	NA	595	402	136	302	195	279	290.542	-0.4404	0.1779	0.0011	0.019
ENSG00000211445	GPX3	glutathione peroxidase 3 [Source:HGNC Symbol;Acc:HGNC:4555]	5	151020590	151028988	8398	NA	464	254	90	149	208	145	197.275	-0.4404	0.2068	0.0023	0.03
ENSG00000171227	TMEM37	transmembrane protein 37 [Source:HGNC Symbol;Acc:HGNC:18216]	2	119429900	119438504	8604	NA	110	68	24	40	32	43	48.0347	-0.4415	0.2509	0.0034	0.04
ENSG00000116580	GON4L	gon-4 like [Source:HGNC Symbol;Acc:HGNC:25973]	1	155749658	155859400	109742	NA	309	202	72	135	118	142	149.273	-0.4451	0.185	0.0013	0.02
ENSG00000137962	ARHGAP29	Rho GTPase activating protein 29 [Source:HGNC Symbol;Acc:HGNC:30207]	1	94148987	94275068	126081	NA	152	116	59	70	66	86	89.1901	-0.4457	0.2197	0.0025	0.032
ENSG00000105197	TIMM50	translocase of inner mitochondrial membrane 50 [Source:HGNC Symbol;Acc:HGNC:23656]	19	39480411	39493785	13374	NA	310	155	62	110	103	127	129.962	-0.4474	0.1984	0.0017	0.025
ENSG00000133943	DGLUCY	D-glutamate cyclase [Source:HGNC Symbol;Acc:HGNC:20498]	14	91060332	91225632	165300	NA	104	71	36	40	41	48	54.7176	-0.4522	0.2453	0.0028	0.035
ENSG00000141682	PMAIP1	phorbol-12-myristate-13-acetate-induced protein 1 [Source:HGNC Symbol;Acc:HGNC:9108]	18	59899995	59904305	4310	NA	1879	1253	508	838	865	1000	983.198	-0.4546	0.1276	4.5e-05	0.0018
ENSG00000160752	FDPS	farnesyl diphosphate synthase [Source:HGNC Symbol;Acc:HGNC:3631]	1	155308747	155320666	11919	NA	940	513	223	435	335	380	433.612	-0.457	0.167	0.00053	0.011
ENSG00000273559	CWC25	CWC25 spliceosome associated protein homolog [Source:HGNC Symbol;Acc:HGNC:25989]	17	38800440	38825355	24915	NA	347	241	82	159	123	173	171.59	-0.4577	0.1809	0.00086	0.015
ENSG00000105053	VRK3	VRK serine/threonine kinase 3 [Source:HGNC Symbol;Acc:HGNC:18996]	19	49976467	50025946	49479	NA	338	232	75	105	159	157	161.759	-0.4585	0.1954	0.0013	0.02
ENSG00000181090	EHMT1	euchromatic histone lysine methyltransferase 1 [Source:HGNC Symbol;Acc:HGNC:24650]	9	137618991	137870016	251025	NA	87	68	16	27	28	32	38.4177	-0.4587	0.2706	0.0026	0.033
ENSG00000074695	LMAN1	lectin, mannose binding 1 [Source:HGNC Symbol;Acc:HGNC:6631]	18	59327822	59359265	31443	NA	712	561	196	326	350	381	392.263	-0.4591	0.1523	0.00024	0.0063
ENSG00000130856	ZNF236	zinc finger protein 236 [Source:HGNC Symbol;Acc:HGNC:13028]	18	76822556	76972901	150345	NA	64	51	16	21	17	26	29.9908	-0.4599	0.2848	0.0023	0.031
ENSG00000142546	NOSIP	nitric oxide synthase interacting protein [Source:HGNC Symbol;Acc:HGNC:17946]	19	49555467	49590262	34795	NA	1671	1028	367	597	735	822	790.059	-0.4608	0.1431	0.00013	0.0041
ENSG00000125844	RRBP1	ribosome binding protein 1 [Source:HGNC Symbol;Acc:HGNC:10448]	20	17613677	17682295	68618	NA	550	310	143	192	227	287	263.459	-0.4609	0.1671	0.00048	0.01
ENSG00000185404	SP140L	SP140 nuclear body protein like [Source:HGNC Symbol;Acc:HGNC:25105]	2	230327183	230403732	76549	NA	278	197	86	122	124	145	150.177	-0.4615	0.1846	0.0009	0.016
ENSG00000196935	SRGAP1	SLIT-ROBO Rho GTPase activating protein 1 [Source:HGNC Symbol;Acc:HGNC:17382]	12	63843760	64162217	318457	NA	480	326	118	215	186	245	240.554	-0.4629	0.1622	0.00037	0.0084
ENSG00000086504	MRPL28	mitochondrial ribosomal protein L28 [Source:HGNC Symbol;Acc:HGNC:14484]	16	366968	371289	4321	NA	478	379	111	173	241	233	246.36	-0.4635	0.1821	0.0008	0.015
ENSG00000205413	SAMD9	sterile alpha motif domain containing 9 [Source:HGNC Symbol;Acc:HGNC:1348]	7	93099512	93118023	18511	NA	704	404	229	320	282	374	367.744	-0.4637	0.167	0.00045	0.0098
ENSG00000172965	MIR4435-2HG	MIR4435-2 host gene [Source:HGNC Symbol;Acc:HGNC:35163]	2	111006014	111523376	517362	NA	192	155	58	92	91	76	105.078	-0.4647	0.2164	0.0017	0.025
ENSG00000149531	FRG1BP	FSHD region gene 1 family member B, pseudogene [Source:HGNC Symbol;Acc:HGNC:15792]	20	30377371	30399257	21886	NA	103	71	22	33	33	42	45.9099	-0.4658	0.2549	0.0023	0.031
ENSG00000148677	ANKRD1	ankyrin repeat domain 1 [Source:HGNC Symbol;Acc:HGNC:15819]	10	90912095	90921087	8992	NA	81	41	17	31	9	9	28.7261	-0.4659	0.3178	0.0012	0.02
ENSG00000010256	UQCRC1	ubiquinol-cytochrome c reductase core protein 1 [Source:HGNC Symbol;Acc:HGNC:12585]	3	48599001	48610976	11975	NA	1593	1133	355	563	775	780	789.082	-0.466	0.1563	0.00026	0.0066
ENSG00000187288	CIDEC	cell death inducing DFFA like effector c [Source:HGNC Symbol;Acc:HGNC:24229]	3	9866710	9880255	13545	NA	597	413	122	266	238	238	282.924	-0.4679	0.1762	0.0006	0.012
ENSG00000114331	ACAP2	ArfGAP with coiled-coil, ankyrin repeat and PH domains 2 [Source:HGNC Symbol;Acc:HGNC:16469]	3	195274744	195443044	168300	NA	630	536	192	283	332	360	366.107	-0.4694	0.1606	0.0003	0.0072
ENSG00000169738	DCXR	dicarbonyl and L-xylulose reductase [Source:HGNC Symbol;Acc:HGNC:18985]	17	82035135	82037709	2574	NA	166	71	18	44	33	43	52.617	-0.4695	0.269	0.0022	0.03
ENSG00000100342	APOL1	apolipoprotein L1 [Source:HGNC Symbol;Acc:HGNC:618]	22	36253070	36267530	14460	NA	1416	817	367	688	391	712	676.697	-0.4729	0.1758	0.00053	0.011
ENSG00000161011	SQSTM1	sequestosome 1 [Source:HGNC Symbol;Acc:HGNC:11280]	5	179806397	179838078	31681	NA	220	140	60	87	85	105	108.356	-0.4734	0.1991	0.001	0.018
ENSG00000005483	KMT2E	lysine methyltransferase 2E (inactive) [Source:HGNC Symbol;Acc:HGNC:18541]	7	104940942	105115019	174077	NA	646	456	198	325	286	319	351.948	-0.4748	0.159	0.00024	0.0063
ENSG00000100577	GSTZ1	glutathione S-transferase zeta 1 [Source:HGNC Symbol;Acc:HGNC:4643]	14	77320995	77331597	10602	NA	165	109	37	56	47	86	75.4468	-0.4751	0.2274	0.0017	0.025
ENSG00000167183	PRR15L	proline rich 15 like [Source:HGNC Symbol;Acc:HGNC:28149]	17	47951966	47957883	5917	NA	185	141	46	73	62	102	93.0746	-0.4761	0.2127	0.0013	0.021
ENSG00000175309	PHYKPL	5-phosphohydroxy-L-lysine phospho-lyase [Source:HGNC Symbol;Acc:HGNC:28249]	5	178208470	178232802	24332	NA	81	55	38	36	28	35	46.3362	-0.4768	0.2706	0.002	0.027
ENSG00000189057	FAM111B	FAM111 trypsin like peptidase B [Source:HGNC Symbol;Acc:HGNC:24200]	11	59107184	59127412	20228	NA	766	481	207	290	355	384	385.411	-0.4781	0.1533	0.00016	0.0049
ENSG00000136935	GOLGA1	golgin A1 [Source:HGNC Symbol;Acc:HGNC:4424]	9	124878274	124948492	70218	NA	78	58	26	24	31	33	40.0697	-0.4783	0.2682	0.0019	0.027
ENSG00000146414	SHPRH	SNF2 histone linker PHD RING helicase [Source:HGNC Symbol;Acc:HGNC:19336]	6	145864244	145964423	100179	NA	113	82	48	48	51	51	65.3232	-0.4787	0.245	0.0018	0.026
ENSG00000173230	GOLGB1	golgin B1 [Source:HGNC Symbol;Acc:HGNC:4429]	3	121663198	121749966	86768	NA	530	348	189	256	244	265	295.514	-0.4797	0.1747	0.00044	0.0096
ENSG00000186480	INSIG1	insulin induced gene 1 [Source:HGNC Symbol;Acc:HGNC:6083]	7	155297775	155310235	12460	NA	137	89	42	70	26	53	66.1551	-0.4817	0.2606	0.0018	0.026
ENSG00000068912	ERLEC1	endoplasmic reticulum lectin 1 [Source:HGNC Symbol;Acc:HGNC:25222]	2	53787008	53833038	46030	NA	284	166	64	117	83	129	127.9	-0.4828	0.1983	0.00086	0.015
ENSG00000141002	TCF25	transcription factor 25 [Source:HGNC Symbol;Acc:HGNC:29181]	16	89873569	89913627	40058	NA	146	80	31	56	33	54	60.3936	-0.4838	0.2466	0.0017	0.025
ENSG00000276900		novel transcript, antisense to AMN1	12	31729116	31731204	2088	NA	245	213	46	116	54	115	117.318	-0.4847	0.2387	0.0016	0.024
ENSG00000165898	ISCA2	iron-sulfur cluster assembly 2 [Source:HGNC Symbol;Acc:HGNC:19857]	14	74493755	74497106	3351	NA	124	55	22	41	25	30	44.063	-0.4865	0.2741	0.0017	0.025
ENSG00000089220	PEBP1	phosphatidylethanolamine binding protein 1 [Source:HGNC Symbol;Acc:HGNC:8630]	12	118136123	118145584	9461	NA	1570	1002	361	614	687	741	758.072	-0.487	0.1368	3.8e-05	0.0017
ENSG00000110841	PPFIBP1	PPFIA binding protein 1 [Source:HGNC Symbol;Acc:HGNC:9249]	12	27523430	27695564	172134	NA	612	479	196	276	326	301	347.602	-0.4888	0.1673	0.00026	0.0066
ENSG00000121858	TNFSF10	TNF superfamily member 10 [Source:HGNC Symbol;Acc:HGNC:11925]	3	172505507	172523475	17968	NA	542	258	179	265	136	238	259.575	-0.4891	0.2179	0.0011	0.019
ENSG00000160783	PMF1	polyamine modulated factor 1 [Source:HGNC Symbol;Acc:HGNC:9112]	1	156212992	156240042	27050	NA	237	150	55	76	96	107	109.921	-0.4931	0.2019	0.00077	0.014
ENSG00000153406	NMRAL1	NmrA like redox sensor 1 [Source:HGNC Symbol;Acc:HGNC:24987]	16	4461690	4495763	34073	NA	449	293	107	145	201	217	215.777	-0.4949	0.1761	0.00033	0.0077
ENSG00000139437	TCHP	trichoplein keratin filament binding [Source:HGNC Symbol;Acc:HGNC:28135]	12	109900263	109983841	83578	NA	120	114	45	60	52	59	72.8023	-0.4966	0.2357	0.0013	0.02
ENSG00000173193	PARP14	poly(ADP-ribose) polymerase family member 14 [Source:HGNC Symbol;Acc:HGNC:29232]	3	122680838	122730840	50002	NA	625	327	202	323	134	275	301.202	-0.4984	0.2245	0.0011	0.018
ENSG00000138778	CENPE	centromere protein E [Source:HGNC Symbol;Acc:HGNC:1856]	4	103105348	103198445	93097	NA	893	571	269	382	408	444	467.374	-0.499	0.1488	7e-05	0.0025
ENSG00000134183	GNAT2	G protein subunit alpha transducin 2 [Source:HGNC Symbol;Acc:HGNC:4394]	1	109603090	109619929	16839	NA	79	82	27	41	28	29	45.9227	-0.4997	0.2722	0.0014	0.021
ENSG00000270647	TAF15	TATA-box binding protein associated factor 15 [Source:HGNC Symbol;Acc:HGNC:11547]	17	35809481	35864615	55134	NA	181	131	60	89	70	75	97.0884	-0.5023	0.2178	0.00089	0.016
ENSG00000167601	AXL	AXL receptor tyrosine kinase [Source:HGNC Symbol;Acc:HGNC:905]	19	41219222	41261766	42544	NA	115	77	35	53	38	27	55.264	-0.5029	0.267	0.0013	0.021
ENSG00000263528	IKBKE	inhibitor of nuclear factor kappa B kinase subunit epsilon [Source:HGNC Symbol;Acc:HGNC:14552]	1	206470475	206496889	26414	NA	122	70	24	33	35	47	49.4419	-0.5031	0.2535	0.0013	0.02
ENSG00000095066	HOOK2	hook microtubule tethering protein 2 [Source:HGNC Symbol;Acc:HGNC:19885]	19	12763002	12872740	109738	NA	122	75	16	40	26	31	44.6591	-0.5048	0.2765	0.0013	0.02
ENSG00000135148	TRAFD1	TRAF-type zinc finger domain containing 1 [Source:HGNC Symbol;Acc:HGNC:24808]	12	112125537	112153604	28067	NA	527	399	136	173	273	248	271.363	-0.5049	0.1831	0.00035	0.0079
ENSG00000139613	SMARCC2	SWI/SNF related, matrix associated, actin dependent regulator of chromatin subfamily c member 2 [Source:HGNC Symbol;Acc:HGNC:11105]	12	56162358	56189567	27209	NA	201	124	38	77	61	71	85.4897	-0.5065	0.2227	0.0009	0.016
ENSG00000167797	CDK2AP2	cyclin dependent kinase 2 associated protein 2 [Source:HGNC Symbol;Acc:HGNC:30833]	11	67506496	67508649	2153	NA	1012	543	157	347	313	390	403.126	-0.5069	0.1748	0.00024	0.0063
ENSG00000198515	CNGA1	cyclic nucleotide gated channel subunit alpha 1 [Source:HGNC Symbol;Acc:HGNC:2148]	4	47935976	48016681	80705	NA	213	158	65	115	69	83	111.414	-0.5081	0.2214	0.00085	0.015
ENSG00000166037	CEP57	centrosomal protein 57 [Source:HGNC Symbol;Acc:HGNC:30794]	11	95789964	95832693	42729	NA	292	194	62	127	93	119	134.122	-0.5083	0.1976	0.00051	0.01
ENSG00000117724	CENPF	centromere protein F [Source:HGNC Symbol;Acc:HGNC:1857]	1	214603184	214664574	61390	NA	2099	1361	602	950	920	1036	1090.46	-0.5088	0.1315	1.1e-05	0.00065
ENSG00000177409	SAMD9L	sterile alpha motif domain containing 9 like [Source:HGNC Symbol;Acc:HGNC:1349]	7	93130055	93148385	18330	NA	101	66	47	47	20	51	56.085	-0.5099	0.277	0.0012	0.019
ENSG00000235244	DANT2	DXZ4 associated non-coding transcript 2, distal [Source:HGNC Symbol;Acc:HGNC:50862]	X	115694879	115969148	274269	NA	101	66	24	27	35	38	44.5981	-0.5128	0.2607	0.0011	0.019
ENSG00000170776	AKAP13	A-kinase anchoring protein 13 [Source:HGNC Symbol;Acc:HGNC:371]	15	85380570	85749358	368788	NA	316	217	76	123	125	148	153.836	-0.5132	0.1795	0.00025	0.0065
ENSG00000183486	MX2	MX dynamin like GTPase 2 [Source:HGNC Symbol;Acc:HGNC:7533]	21	41361998	41409393	47395	NA	263	86	53	80	41	89	91.4696	-0.5147	0.2546	0.0011	0.018
ENSG00000239653	PSMD6-AS2	PSMD6 antisense RNA 2 [Source:HGNC Symbol;Acc:HGNC:44125]	3	64004021	64012148	8127	NA	40	39	26	18	12	15	26.988	-0.5154	0.3178	0.00065	0.012
ENSG00000198677	SKIC3	SKI3 subunit of superkiller complex [Source:HGNC Symbol;Acc:HGNC:23639]	5	95461754	95555050	93296	NA	402	347	178	220	210	213	260.134	-0.5185	0.1936	0.00037	0.0084
ENSG00000174501	ANKRD36C	ankyrin repeat domain 36C [Source:HGNC Symbol;Acc:HGNC:32946]	2	95836918	95991831	154913	NA	1106	707	368	591	336	567	586.033	-0.5187	0.1827	0.00025	0.0065
ENSG00000133935	ERG28	ergosterol biosynthesis 28 homolog [Source:HGNC Symbol;Acc:HGNC:1187]	14	75649790	75660876	11086	NA	1401	905	290	578	533	600	649.43	-0.5194	0.1454	3e-05	0.0014
ENSG00000114120	SLC25A36	solute carrier family 25 member 36 [Source:HGNC Symbol;Acc:HGNC:25554]	3	140941829	140980995	39166	NA	203	141	72	109	64	82	108.686	-0.5235	0.2264	0.0007	0.013
ENSG00000156876	SASS6	SAS-6 centriolar assembly protein [Source:HGNC Symbol;Acc:HGNC:25403]	1	100083562	100132955	49393	NA	264	168	84	106	100	132	135.462	-0.5304	0.1909	0.00026	0.0066
ENSG00000100290	BIK	BCL2 interacting killer [Source:HGNC Symbol;Acc:HGNC:1051]	22	43110749	43129712	18963	NA	1264	872	303	485	470	713	624.963	-0.5318	0.1394	1.2e-05	0.00067
ENSG00000140105	WARS1	tryptophanyl-tRNA synthetase 1 [Source:HGNC Symbol;Acc:HGNC:12729]	14	100333789	100376805	43016	NA	2075	1371	529	674	1048	861	1015.31	-0.5348	0.1666	8.3e-05	0.0029
ENSG00000173575	CHD2	chromodomain helicase DNA binding protein 2 [Source:HGNC Symbol;Acc:HGNC:1917]	15	92886202	93027996	141794	NA	1206	1055	390	659	540	634	710.237	-0.535	0.1546	3.9e-05	0.0017
ENSG00000166510	CCDC68	coiled-coil domain containing 68 [Source:HGNC Symbol;Acc:HGNC:24350]	18	54901508	54959461	57953	NA	237	179	109	138	81	117	144.362	-0.5366	0.2273	0.00055	0.011
ENSG00000233006	MIR3936HG	MIR3936 host gene [Source:HGNC Symbol;Acc:HGNC:40538]	5	132311284	132370170	58886	NA	75	46	23	28	7	24	32.3519	-0.5422	0.3095	0.00052	0.011
ENSG00000143799	PARP1	poly(ADP-ribose) polymerase 1 [Source:HGNC Symbol;Acc:HGNC:270]	1	226360209	226408154	47945	NA	464	374	105	135	223	217	230.804	-0.5423	0.1945	0.00023	0.0061
ENSG00000160299	PCNT	pericentrin [Source:HGNC Symbol;Acc:HGNC:16068]	21	46324123	46445769	121646	NA	145	93	48	60	52	54	72.7038	-0.5451	0.2337	0.00052	0.011
ENSG00000166165	CKB	creatine kinase B [Source:HGNC Symbol;Acc:HGNC:1991]	14	103519666	103522833	3167	NA	92	70	28	35	18	43	45.0199	-0.5501	0.2725	0.00061	0.012
ENSG00000288839		novel transcript, sense intronic to RNMT	18	13744158	13745777	1619	NA	54	62	23	26	19	12	32.7501	-0.5511	0.3106	0.00045	0.0098
ENSG00000101109	STK4	serine/threonine kinase 4 [Source:HGNC Symbol;Acc:HGNC:11408]	20	44966493	45080021	113528	NA	663	543	219	332	283	357	380.656	-0.5571	0.1565	2.4e-05	0.0012
ENSG00000156802	ATAD2	ATPase family AAA domain containing 2 [Source:HGNC Symbol;Acc:HGNC:30123]	8	123319849	123416350	96501	NA	868	557	284	427	311	411	455.847	-0.5632	0.1648	3.5e-05	0.0016
ENSG00000112584	FAM120B	family with sequence similarity 120 member B [Source:HGNC Symbol;Acc:HGNC:21109]	6	170290702	170407067	116365	NA	228	203	95	93	132	92	139.502	-0.5681	0.2251	0.00029	0.0071
ENSG00000111057	KRT18	keratin 18 [Source:HGNC Symbol;Acc:HGNC:6430]	12	52948870	52952906	4036	NA	24976	12541	3825	9214	5189	8800	9385.61	-0.571	0.1878	9.5e-05	0.0032
ENSG00000169155	ZBTB43	zinc finger and BTB domain containing 43 [Source:HGNC Symbol;Acc:HGNC:17908]	9	126805005	126838210	33205	NA	207	143	56	69	87	84	100.7	-0.5714	0.2078	0.00019	0.0053
ENSG00000206573	THUMPD3-AS1	THUMPD3 antisense RNA 1 [Source:HGNC Symbol;Acc:HGNC:44478]	3	9349688	9398579	48891	NA	905	706	321	496	334	457	517.434	-0.5789	0.1702	3.2e-05	0.0015
ENSG00000120709	FAM53C	family with sequence similarity 53 member C [Source:HGNC Symbol;Acc:HGNC:1336]	5	138331934	138349729	17795	NA	150	88	33	46	44	54	63.0012	-0.5818	0.2363	0.00027	0.0068
ENSG00000196912	ANKRD36B	ankyrin repeat domain 36B [Source:HGNC Symbol;Acc:HGNC:29333]	2	97492662	97589877	97215	NA	321	230	100	151	109	150	167.914	-0.5822	0.1853	6.5e-05	0.0024
ENSG00000101654	RNMT	RNA guanine-7 methyltransferase [Source:HGNC Symbol;Acc:HGNC:10075]	18	13726659	13764556	37897	NA	355	275	127	187	129	165	199.76	-0.5828	0.1911	8.2e-05	0.0029
ENSG00000162366	PDZK1IP1	PDZK1 interacting protein 1 [Source:HGNC Symbol;Acc:HGNC:16887]	1	47183581	47191044	7463	NA	1166	575	255	489	190	424	469.326	-0.5871	0.2187	0.00018	0.0052
ENSG00000108468	CBX1	chromobox 1 [Source:HGNC Symbol;Acc:HGNC:1551]	17	48070051	48101478	31427	NA	168	140	50	61	62	87	88.9565	-0.588	0.2149	0.00016	0.0048
ENSG00000148926	ADM	adrenomedullin [Source:HGNC Symbol;Acc:HGNC:259]	11	10305072	10307397	2325	NA	144	78	29	33	42	51	56.5165	-0.5898	0.2493	0.00028	0.0068
ENSG00000172380	GNG12	G protein subunit gamma 12 [Source:HGNC Symbol;Acc:HGNC:19663]	1	67701474	67833467	131993	NA	888	588	254	323	415	370	445.863	-0.5917	0.16	1.1e-05	0.00064
ENSG00000130787	HIP1R	huntingtin interacting protein 1 related [Source:HGNC Symbol;Acc:HGNC:18415]	12	122834452	122862961	28509	NA	81	65	27	29	25	30	41.2739	-0.5926	0.2731	0.0003	0.0072
ENSG00000119684	MLH3	mutL homolog 3 [Source:HGNC Symbol;Acc:HGNC:7128]	14	75013768	75051532	37764	NA	275	178	68	104	89	120	128.15	-0.5932	0.1884	5.7e-05	0.0022
ENSG00000139428	MMAB	metabolism of cobalamin associated B [Source:HGNC Symbol;Acc:HGNC:19331]	12	109553714	109573580	19866	NA	383	244	88	156	126	146	174.655	-0.5945	0.1803	3.8e-05	0.0017
ENSG00000054267	ARID4B	AT-rich interaction domain 4B [Source:HGNC Symbol;Acc:HGNC:15550]	1	235131633	235328219	196586	NA	581	317	135	246	153	215	251.939	-0.5945	0.1847	4.7e-05	0.0019
ENSG00000174564	IL20RB	interleukin 20 receptor subunit beta [Source:HGNC Symbol;Acc:HGNC:6004]	3	136946229	137011085	64856	NA	375	188	80	135	115	113	152.847	-0.5957	0.1996	8.4e-05	0.0029
ENSG00000166004	CEP295	centrosomal protein 295 [Source:HGNC Symbol;Acc:HGNC:29366]	11	93661681	93730358	68677	NA	358	272	102	162	141	148	185.541	-0.5958	0.1797	3.5e-05	0.0016
ENSG00000169583	CLIC3	chloride intracellular channel 3 [Source:HGNC Symbol;Acc:HGNC:2064]	9	136994607	136996568	1961	NA	82	66	20	31	12	27	36.5888	-0.5973	0.2965	0.00026	0.0066
ENSG00000108561	C1QBP	complement C1q binding protein [Source:HGNC Symbol;Acc:HGNC:1243]	17	5432776	5448830	16054	NA	648	188	68	136	119	149	181.272	-0.5981	0.2454	0.00023	0.0061
ENSG00000119326	CTNNAL1	catenin alpha like 1 [Source:HGNC Symbol;Acc:HGNC:2512]	9	108942568	109013522	70954	NA	692	384	129	246	207	252	284.517	-0.6081	0.1691	1.3e-05	0.00072
ENSG00000250069		novel transcript	5	140200162	140203187	3025	NA	66	63	22	20	19	28	34.8085	-0.61	0.2909	0.00022	0.0059
ENSG00000032219	ARID4A	AT-rich interaction domain 4A [Source:HGNC Symbol;Acc:HGNC:9885]	14	58298503	58373887	75384	NA	381	234	105	173	115	134	179.041	-0.6126	0.1952	4.8e-05	0.0019
ENSG00000125656	CLPP	caseinolytic mitochondrial matrix peptidase proteolytic subunit [Source:HGNC Symbol;Acc:HGNC:2084]	19	6361530	6370242	8712	NA	208	140	43	56	66	92	90.751	-0.6128	0.2161	9.7e-05	0.0032
ENSG00000123200	ZC3H13	zinc finger CCCH-type containing 13 [Source:HGNC Symbol;Acc:HGNC:20368]	13	45954464	46052759	98295	NA	514	350	145	183	204	255	257.431	-0.6148	0.1576	4.4e-06	0.00032
ENSG00000181143	MUC16	mucin 16, cell surface associated [Source:HGNC Symbol;Acc:HGNC:15582]	19	8848843	8981342	132499	NA	106	95	30	46	27	40	53.8631	-0.6153	0.2618	0.00019	0.0054
ENSG00000085719	CPNE3	copine 3 [Source:HGNC Symbol;Acc:HGNC:2316]	8	86514434	86561498	47064	NA	658	511	200	246	315	308	353.059	-0.6157	0.1614	5.9e-06	0.00041
ENSG00000214078	CPNE1	copine 1 [Source:HGNC Symbol;Acc:HGNC:2314]	20	35626030	35664956	38926	NA	702	443	128	236	242	261	299.34	-0.6174	0.1677	9.1e-06	0.00055
ENSG00000231566			X	45847041	45851567	4526	NA	300	209	69	101	118	114	139.267	-0.618	0.1905	3.4e-05	0.0016
ENSG00000156928	MALSU1	mitochondrial assembly of ribosomal large subunit 1 [Source:HGNC Symbol;Acc:HGNC:21721]	7	23298738	23311729	12991	NA	347	185	61	127	74	107	133.345	-0.6229	0.217	8e-05	0.0028
ENSG00000167522	ANKRD11	ankyrin repeat domain containing 11 [Source:HGNC Symbol;Acc:HGNC:21316]	16	89267629	89490561	222932	NA	427	359	131	184	167	227	235.008	-0.6236	0.1664	6.9e-06	0.00045
ENSG00000143412	ANXA9	annexin A9 [Source:HGNC Symbol;Acc:HGNC:547]	1	150982248	150995634	13386	NA	455	225	90	175	101	133	177.195	-0.6269	0.2103	6e-05	0.0023
ENSG00000125968	ID1	inhibitor of DNA binding 1 [Source:HGNC Symbol;Acc:HGNC:5360]	20	31605282	31606515	1233	NA	1214	501	202	412	224	364	427.663	-0.6293	0.2052	4.8e-05	0.0019
ENSG00000197766	CFD	complement factor D [Source:HGNC Symbol;Acc:HGNC:2771]	19	859452	867884	8432	NA	116	48	7	19	8	13	27.8383	-0.6307	0.3477	6.5e-05	0.0024
ENSG00000175606	TMEM70	transmembrane protein 70 [Source:HGNC Symbol;Acc:HGNC:26050]	8	73972436	73982783	10347	NA	282	139	57	99	60	91	109.399	-0.6322	0.22	7.1e-05	0.0026
ENSG00000165813	CCDC186	coiled-coil domain containing 186 [Source:HGNC Symbol;Acc:HGNC:24349]	10	114120861	114174232	53371	NA	390	320	148	170	171	204	227.53	-0.6326	0.1767	1.1e-05	0.00063
ENSG00000078401	EDN1	endothelin 1 [Source:HGNC Symbol;Acc:HGNC:3176]	6	12290360	12297194	6834	NA	734	470	192	249	248	381	350.288	-0.6352	0.1521	1.3e-06	0.00013
ENSG00000197892	KIF13B	kinesin family member 13B [Source:HGNC Symbol;Acc:HGNC:14405]	8	29067277	29263124	195847	NA	421	355	169	204	203	165	249.942	-0.6352	0.1987	3.2e-05	0.0015
ENSG00000135114	OASL	2'-5'-oligoadenylate synthetase like [Source:HGNC Symbol;Acc:HGNC:8090]	12	121017762	121039246	21484	NA	1125	582	237	405	341	405	467.835	-0.637	0.1565	1.9e-06	0.00017
ENSG00000129451	KLK10	kallikrein related peptidase 10 [Source:HGNC Symbol;Acc:HGNC:6358]	19	51012738	51020175	7437	NA	4316	3189	1025	1570	1674	2162	2125.19	-0.6393	0.1259	2e-08	4.3e-06
ENSG00000204569	PPP1R10	protein phosphatase 1 regulatory subunit 10 [Source:HGNC Symbol;Acc:HGNC:9284]	6	30600412	30618612	18200	NA	359	298	88	124	151	158	180.914	-0.6404	0.183	1.3e-05	0.00071
ENSG00000099194	SCD	stearoyl-CoA desaturase [Source:HGNC Symbol;Acc:HGNC:10571]	10	100347232	100364826	17594	NA	1762	1246	395	853	448	564	804.842	-0.6447	0.1951	2.2e-05	0.0011
ENSG00000136827	TOR1A	torsin family 1 member A [Source:HGNC Symbol;Acc:HGNC:3098]	9	129812941	129824244	11303	NA	280	132	57	74	69	107	107.65	-0.6463	0.212	4.1e-05	0.0017
ENSG00000145734	BDP1	B double prime 1, subunit of RNA polymerase III transcription initiation factor IIIB [Source:HGNC Symbol;Acc:HGNC:13652]	5	71455650	71567820	112170	NA	400	277	131	166	151	178	208.107	-0.6533	0.1728	4.5e-06	0.00032
ENSG00000046651	OFD1	OFD1 centriole and centriolar satellite protein [Source:HGNC Symbol;Acc:HGNC:2567]	X	13734742	13777955	43213	NA	831	507	248	341	220	409	401.557	-0.6593	0.1724	3.6e-06	0.00028
ENSG00000197102	DYNC1H1	dynein cytoplasmic 1 heavy chain 1 [Source:HGNC Symbol;Acc:HGNC:2961]	14	101964572	102056443	91871	NA	445	251	112	138	156	178	197.585	-0.6655	0.172	2.9e-06	0.00023
ENSG00000204220	PFDN6	prefoldin subunit 6 [Source:HGNC Symbol;Acc:HGNC:4926]	6	33289301	33298401	9100	NA	221	109	40	62	22	76	77.9554	-0.6661	0.2706	8.1e-05	0.0028
ENSG00000081019	RSBN1	round spermatid basic protein 1 [Source:HGNC Symbol;Acc:HGNC:25642]	1	113761831	113812476	50645	NA	116	106	31	42	30	50	58.0699	-0.6683	0.2538	6.6e-05	0.0025
ENSG00000197191	CYSRT1	cysteine rich tail 1 [Source:HGNC Symbol;Acc:HGNC:30529]	9	137225173	137226315	1142	NA	379	298	69	136	95	163	168.898	-0.6686	0.2034	1.7e-05	0.00089
ENSG00000156587	UBE2L6	ubiquitin conjugating enzyme E2 L6 [Source:HGNC Symbol;Acc:HGNC:12490]	11	57551655	57568284	16629	NA	1157	544	257	426	269	408	465.254	-0.6691	0.1781	4.1e-06	0.0003
ENSG00000232931	LINC00342	long intergenic non-protein coding RNA 342 [Source:HGNC Symbol;Acc:HGNC:42470]	2	95807051	95835003	27952	NA	238	238	114	138	75	122	155.068	-0.6695	0.2303	4.1e-05	0.0017
ENSG00000125826	RBCK1	RANBP2-type and C3HC4-type zinc finger containing 1 [Source:HGNC Symbol;Acc:HGNC:15864]	20	407497	432139	24642	NA	854	452	166	305	166	323	337.714	-0.6713	0.192	9.2e-06	0.00055
ENSG00000054654	SYNE2	spectrin repeat containing nuclear envelope protein 2 [Source:HGNC Symbol;Acc:HGNC:17084]	14	63761898	64226433	464535	NA	393	280	119	166	132	173	199.39	-0.675	0.1734	2.4e-06	0.00019
ENSG00000106077	ABHD11	abhydrolase domain containing 11 [Source:HGNC Symbol;Acc:HGNC:16407]	7	73736093	73738852	2759	NA	326	126	38	79	45	80	97.379	-0.6754	0.2579	6.1e-05	0.0023
ENSG00000166801	FAM111A	FAM111 trypsin like peptidase A [Source:HGNC Symbol;Acc:HGNC:24725]	11	59142747	59155039	12292	NA	842	568	215	342	294	334	401.54	-0.6804	0.1501	1.8e-07	2.5e-05
ENSG00000132530	XAF1	XIAP associated factor 1 [Source:HGNC Symbol;Acc:HGNC:30932]	17	6755446	6775647	20201	NA	256	114	84	100	52	70	109.811	-0.6947	0.2509	3.7e-05	0.0017
ENSG00000129534	MIS18BP1	MIS18 binding protein 1 [Source:HGNC Symbol;Acc:HGNC:20190]	14	45203189	45253540	50351	NA	1081	735	316	480	353	444	536.66	-0.6982	0.1552	1.7e-07	2.5e-05
ENSG00000117318	ID3	inhibitor of DNA binding 3 [Source:HGNC Symbol;Acc:HGNC:5362]	1	23557925	23559501	1576	NA	2953	1760	643	1001	855	1309	1286.48	-0.7041	0.1346	4.7e-09	1.3e-06
ENSG00000116221	MRPL37	mitochondrial ribosomal protein L37 [Source:HGNC Symbol;Acc:HGNC:14034]	1	54184040	54225464	41424	NA	710	329	87	175	158	188	234.01	-0.7174	0.21	6.7e-06	0.00045
ENSG00000145113	MUC4	mucin 4, cell surface associated [Source:HGNC Symbol;Acc:HGNC:7514]	3	195746764	195811973	65209	NA	421	255	115	174	114	133	190.123	-0.7284	0.1963	2.4e-06	0.00019
ENSG00000205726	ITSN1	intersectin 1 [Source:HGNC Symbol;Acc:HGNC:6183]	21	33642399	33899861	257462	NA	207	116	50	66	52	66	85.7789	-0.7324	0.2214	7.3e-06	0.00047
ENSG00000047410	TPR	translocated promoter region, nuclear basket protein [Source:HGNC Symbol;Acc:HGNC:12017]	1	186311651	186375693	64042	NA	1038	625	252	359	328	424	464.433	-0.7343	0.1414	4e-09	1.2e-06
ENSG00000104549	SQLE	squalene epoxidase [Source:HGNC Symbol;Acc:HGNC:11279]	8	124998496	125022283	23787	NA	750	455	154	291	160	242	309.344	-0.7411	0.1926	1.3e-06	0.00013
ENSG00000124201	ZNFX1	zinc finger NFX1-type containing 1 [Source:HGNC Symbol;Acc:HGNC:29271]	20	49237945	49278426	40481	NA	612	322	157	183	183	243	262.954	-0.7482	0.1666	9.5e-08	1.5e-05
ENSG00000182054	IDH2	isocitrate dehydrogenase (NADP(+)) 2 [Source:HGNC Symbol;Acc:HGNC:5383]	15	90083044	90102477	19433	NA	194	65	22	38	11	32	50.2106	-0.7511	0.3221	1.7e-05	0.00089
ENSG00000175197	DDIT3	DNA damage inducible transcript 3 [Source:HGNC Symbol;Acc:HGNC:2726]	12	57516587	57521737	5150	NA	1733	1095	618	847	428	594	866.658	-0.7533	0.2055	2e-06	0.00018
ENSG00000227959	EPHA2-AS1	EPHA2 antisense RNA 1 [Source:HGNC Symbol;Acc:HGNC:40216]	1	16155175	16158148	2973	NA	90	40	21	15	15	20	30.8979	-0.7596	0.316	1.6e-05	0.00082
ENSG00000196396	PTPN1	protein tyrosine phosphatase non-receptor type 1 [Source:HGNC Symbol;Acc:HGNC:9642]	20	50510320	50585241	74921	NA	154	93	42	40	46	43	65.695	-0.7936	0.2445	3.7e-06	0.00028
ENSG00000203985	LDLRAD1	low density lipoprotein receptor class A domain containing 1 [Source:HGNC Symbol;Acc:HGNC:32069]	1	54007297	54018186	10889	NA	111	70	30	20	24	40	45.9496	-0.8051	0.2788	6e-06	0.00041
ENSG00000184979	USP18	ubiquitin specific peptidase 18 [Source:HGNC Symbol;Acc:HGNC:12616]	22	18150117	18177397	27280	NA	271	121	46	73	35	68	90.0796	-0.8087	0.2541	3.4e-06	0.00026
ENSG00000089127	OAS1	2'-5'-oligoadenylate synthetase 1 [Source:HGNC Symbol;Acc:HGNC:8086]	12	112905855	112933219	27364	NA	2393	1163	587	744	531	914	972.934	-0.8264	0.1652	3.3e-09	1.2e-06
ENSG00000135899	SP110	SP110 nuclear body protein [Source:HGNC Symbol;Acc:HGNC:5401]	2	230165185	230225729	60544	NA	770	417	218	272	187	260	334.538	-0.8537	0.1795	7.7e-09	1.8e-06
ENSG00000156990	RPUSD3	RNA pseudouridine synthase D3 [Source:HGNC Symbol;Acc:HGNC:28437]	3	9837848	9844602	6754	NA	259	116	45	67	43	54	86.267	-0.8633	0.2497	8.4e-07	9.3e-05
ENSG00000168101	NUDT16L1	nudix hydrolase 16 like 1 [Source:HGNC Symbol;Acc:HGNC:28154]	16	4693561	4695859	2298	NA	206	126	34	42	46	58	75.067	-0.8787	0.2441	4.6e-07	5.7e-05
ENSG00000110492	MDK	midkine [Source:HGNC Symbol;Acc:HGNC:6972]	11	46380755	46383837	3082	NA	3481	1892	557	935	577	1035	1235.82	-0.9467	0.1883	6.7e-10	3e-07
ENSG00000144560	VGLL4	vestigial like family member 4 [Source:HGNC Symbol;Acc:HGNC:28966]	3	11556068	11771350	215282	NA	261	185	45	68	53	66	100.266	-0.9855	0.2346	1.6e-08	3.4e-06
ENSG00000132329	RAMP1	receptor activity modifying protein 1 [Source:HGNC Symbol;Acc:HGNC:9843]	2	237858892	237912106	53214	NA	985	517	174	196	141	289	338.363	-1.1543	0.1977	1.1e-12	1.4e-09
		total genes	629		upregulated	214
		after >0.01	322		downregulated	108
		out of 24907 with nonzero total read count adjusted p-value < 0.05 LFC > 0 (up) : 377, 1.5% LFC < 0 (down) : 252, 1% outliers [1] : 0, 0% low counts [2] : 18217, 73% (mean count < 25)

## Sheet: CAPAN2_GGMSC500_20h
Column1	symbol	description	chr	start	end	length	sequence	chip.sample001.tsv	chip.sample002.tsv	chip.sample003.tsv	chip.sample004.tsv	chip.sample005.tsv	chip.sample006.tsv	baseMean	log2FoldChange	lfcSE	pvalue	padj		Control	Treatment
ENSG00000130513	GDF15	growth differentiation factor 15 [Source:HGNC Symbol;Acc:HGNC:30142]	19	18374730	18389176	14446	NA	38	81	47	869	445	559	346.71	3.4886	0.2356	2.3e-53	9.7e-50		55.3333	624.333		11.2831	1
ENSG00000102879	CORO1A	coronin 1A [Source:HGNC Symbol;Acc:HGNC:2252]	16	30182826	30189076	6250	NA	2	8	7	135	54	62	44.101	3.2934	0.4505	6.4e-17	1.2e-14		5.66667	83.6667		14.7647
ENSG00000173221	GLRX	glutaredoxin [Source:HGNC Symbol;Acc:HGNC:4330]	5	95751318	95822726	71408	NA	37	54	46	374	408	242	197.312	2.9035	0.2263	7.3e-40	1.8e-36		45.6667	341.333		7.47445
ENSG00000172889	EGFL7	EGF like domain multiple 7 [Source:HGNC Symbol;Acc:HGNC:20594]	9	136658855	136672678	13823	NA	10	7	8	130	35	68	43.0267	2.724	0.434	1.4e-12	1.3e-10		8.33333	77.6667		9.32
ENSG00000282849		novel transcript	1	200478019	200483604	5585	NA	9	4	5	44	70	53	33.2135	2.711	0.4663	2e-11	1.5e-09		6	55.6667		9.27778
ENSG00000130775	THEMIS2	thymocyte selection associated family member 2 [Source:HGNC Symbol;Acc:HGNC:16839]	1	27872542	27886685	14143	NA	2	4	5	41	32	43	22.6948	2.6585	0.5409	1.5e-09	6.7e-08		3.66667	38.6667		10.5455
ENSG00000106789	CORO2A	coronin 2A [Source:HGNC Symbol;Acc:HGNC:2255]	9	98120974	98192637	71663	NA	5	18	4	97	58	51	38.5151	2.6126	0.4067	8.9e-13	8.6e-11		9	68.6667		7.62963
ENSG00000257732		novel transcript, antisense to TXNRD1	12	104262313	104280722	18409	NA	12	14	11	93	97	59	48.5082	2.5551	0.3485	2.5e-15	3.8e-13		12.3333	83		6.72973
ENSG00000052344	PRSS8	serine protease 8 [Source:HGNC Symbol;Acc:HGNC:9491]	16	31131432	31135727	4295	NA	23	25	28	226	89	175	98.0106	2.5532	0.326	6.2e-17	1.2e-14		25.3333	163.333		6.44737
ENSG00000197860	SGTB	small glutamine rich tetratricopeptide repeat co-chaperone beta [Source:HGNC Symbol;Acc:HGNC:23567]	5	65665927	65723035	57108	NA	5	7	6	72	46	31	27.4228	2.5511	0.451	7.6e-11	4.6e-09		6	49.6667		8.27778
ENSG00000051108	HERPUD1	homocysteine inducible ER protein with ubiquitin like domain 1 [Source:HGNC Symbol;Acc:HGNC:13744]	16	56932141	56944864	12723	NA	1580	2190	1575	9518	11031	7520	5737.24	2.5073	0.1646	5.5e-54	3.5e-50		1781.67	9356.33		5.25145
ENSG00000290862	NMRAL2P	NmrA like redox sensor 2, pseudogene [Source:NCBI gene (formerly Entrezgene);Acc:344887]	3	185959942	185980872	20930	NA	12	8	8	84	61	47	37.0325	2.4702	0.3893	2e-12	1.8e-10		9.33333	64		6.85714
ENSG00000140961	OSGIN1	oxidative stress induced growth inhibitor 1 [Source:HGNC Symbol;Acc:HGNC:30093]	16	83931310	83966332	35022	NA	8	14	11	113	50	57	41.853	2.4605	0.3799	9.3e-13	9e-11		11	73.3333		6.66667
ENSG00000160211	G6PD	glucose-6-phosphate dehydrogenase [Source:HGNC Symbol;Acc:HGNC:4057]	X	154517824	154547572	29748	NA	9	4	8	71	38	48	30.5685	2.4494	0.4487	2.6e-10	1.4e-08		7	52.3333		7.47619
ENSG00000167103	PIP5KL1	phosphatidylinositol-4-phosphate 5-kinase like 1 [Source:HGNC Symbol;Acc:HGNC:28711]	9	127920880	127930785	9905	NA	11	10	9	74	52	67	39.12	2.433	0.396	7e-12	5.6e-10		10	64.3333		6.43333
ENSG00000127948	POR	cytochrome p450 oxidoreductase [Source:HGNC Symbol;Acc:HGNC:9208]	7	75899199	75986855	87656	NA	46	51	33	365	137	224	144.168	2.412	0.2839	3.9e-19	1.2e-16		43.3333	242		5.58462
ENSG00000102409	BEX4	brain expressed X-linked 4 [Source:HGNC Symbol;Acc:HGNC:25475]	X	103215107	103217246	2139	NA	9	15	11	79	70	62	42.3277	2.4116	0.3648	4.4e-13	4.6e-11		11.6667	70.3333		6.02857
ENSG00000291156		novel transcript	1	1059686	1066459	6773	NA	27	44	30	151	224	150	109.046	2.3797	0.2852	1.4e-18	4.1e-16		33.6667	175		5.19802
ENSG00000183010	PYCR1	pyrroline-5-carboxylate reductase 1 [Source:HGNC Symbol;Acc:HGNC:9721]	17	81932383	81942412	10029	NA	6	27	16	187	46	80	58.403	2.3642	0.4049	4.3e-11	2.9e-09		16.3333	104.333		6.38776
ENSG00000164744	SUN3	Sad1 and UNC84 domain containing 3 [Source:HGNC Symbol;Acc:HGNC:22429]	7	47987147	48029119	41972	NA	119	194	123	687	867	521	428.209	2.3397	0.2022	1.8e-32	3.2e-29		145.333	691.667		4.75917
ENSG00000185624	P4HB	prolyl 4-hydroxylase subunit beta [Source:HGNC Symbol;Acc:HGNC:8548]	17	81843158	81860856	17698	NA	71	102	68	618	249	335	239.485	2.3108	0.239	1.1e-23	6.2e-21		80.3333	400.667		4.98755
ENSG00000001084	GCLC	glutamate-cysteine ligase catalytic subunit [Source:HGNC Symbol;Acc:HGNC:4311]	6	53497340	53616970	119630	NA	45	69	46	262	318	172	154	2.2604	0.2386	7e-23	3.5e-20		53.3333	250.667		4.7
ENSG00000185838	GNB1L	G protein subunit beta 1 like [Source:HGNC Symbol;Acc:HGNC:4397]	22	19783222	19854939	71717	NA	14	9	16	108	51	63	44.0515	2.2402	0.3827	4.3e-11	3e-09		13	74		5.69231
ENSG00000136449	MYCBPAP	MYCBP associated protein [Source:HGNC Symbol;Acc:HGNC:19677]	17	50508424	50531501	23077	NA	4	2	3	36	29	18	15.4056	2.2346	0.6256	4.4e-07	1.1e-05		3	27.6667		9.22222
ENSG00000163249	CCNYL1	cyclin Y like 1 [Source:HGNC Symbol;Acc:HGNC:26868]	2	207711539	207761839	50300	NA	14	15	18	81	103	59	49.6445	2.2131	0.3523	3.7e-12	3.1e-10		15.6667	81		5.17021
ENSG00000175877	TMEM270	transmembrane protein 270 [Source:HGNC Symbol;Acc:HGNC:23018]	7	73861158	73865890	4732	NA	1	6	3	33	21	29	16.1997	2.2033	0.6281	5.7e-07	1.4e-05		3.33333	27.6667		8.3
ENSG00000100292	HMOX1	heme oxygenase 1 [Source:HGNC Symbol;Acc:HGNC:5013]	22	35380360	35394214	13854	NA	9	16	12	84	51	59	39.2997	2.2018	0.3785	5.3e-11	3.5e-09		12.3333	64.6667		5.24324
ENSG00000167772	ANGPTL4	angiopoietin like 4 [Source:HGNC Symbol;Acc:HGNC:16039]	19	8363288	8374370	11082	NA	51	53	56	389	158	191	148.233	2.1375	0.262	6.5e-18	1.6e-15		53.3333	246		4.6125
ENSG00000204385	SLC44A4	solute carrier family 44 member 4 [Source:HGNC Symbol;Acc:HGNC:13941]	6	31863191	31879046	15855	NA	7	19	7	111	31	44	35.0381	2.1118	0.4545	1.5e-08	5.5e-07		11	62		5.63636
ENSG00000169403	PTAFR	platelet activating factor receptor [Source:HGNC Symbol;Acc:HGNC:9582]	1	28147165	28193936	46771	NA	9	35	21	146	83	73	60.165	2.109	0.3333	2.7e-12	2.3e-10		21.6667	100.667		4.64615
ENSG00000119915	ELOVL3	ELOVL fatty acid elongase 3 [Source:HGNC Symbol;Acc:HGNC:18047]	10	102226298	102229589	3291	NA	20	27	21	139	97	72	62.34	2.1018	0.2962	1.8e-14	2.4e-12		22.6667	102.667		4.52941
ENSG00000198832	SELENOM	selenoprotein M [Source:HGNC Symbol;Acc:HGNC:30397]	22	31104771	31120069	15298	NA	8	14	8	52	50	48	31.2436	2.0904	0.4255	4.7e-09	1.9e-07		10	50		5
ENSG00000106366	SERPINE1	serpin family E member 1 [Source:HGNC Symbol;Acc:HGNC:8583]	7	101127103	101139247	12144	NA	2	1	1	34	19	12	11.1918	2.0735	0.8303	4.2e-06	7.8e-05		1.33333	21.6667		16.25
ENSG00000064545	TMEM161A	transmembrane protein 161A [Source:HGNC Symbol;Acc:HGNC:26020]	19	19119168	19138513	19345	NA	8	21	8	109	41	42	36.6299	2.072	0.4221	4.8e-09	2e-07		12.3333	64		5.18919
ENSG00000113916	BCL6	BCL6 transcription repressor [Source:HGNC Symbol;Acc:HGNC:1001]	3	187721376	187745725	24349	NA	11	15	9	98	48	34	34.4531	2.0554	0.408	2.7e-09	1.1e-07		11.6667	60		5.14286
ENSG00000182158	CREB3L2	cAMP responsive element binding protein 3 like 2 [Source:HGNC Symbol;Acc:HGNC:23720]	7	137874978	138002086	127108	NA	15	21	20	91	96	62	51.729	2.0522	0.3318	5.9e-12	4.8e-10		18.6667	83		4.44643
ENSG00000276900		novel transcript, antisense to AMN1	12	31729116	31731204	2088	NA	89	86	80	286	359	365	225.219	2.0451	0.2649	1.7e-16	3.1e-14		85	336.667		3.96078
ENSG00000156515	HK1	hexokinase 1 [Source:HGNC Symbol;Acc:HGNC:4922]	10	69269983	69401884	131901	NA	7	8	8	68	32	29	24.835	2.0408	0.4753	6.4e-08	2e-06		7.66667	43		5.6087
ENSG00000116741	RGS2	regulator of G protein signaling 2 [Source:HGNC Symbol;Acc:HGNC:9998]	1	192809038	192812275	3237	NA	27	53	26	177	155	102	89.7364	2.0384	0.2659	2.6e-16	4.6e-14		35.3333	144.667		4.09434
ENSG00000283000	LINC02635	long intergenic non-protein coding RNA 2635 [Source:HGNC Symbol;Acc:HGNC:54118]	10	34969880	34975578	5698	NA	3	5	5	42	26	20	16.6902	2.0381	0.5825	9.1e-07	2e-05		4.33333	29.3333		6.76923
ENSG00000030582	GRN	granulin precursor [Source:HGNC Symbol;Acc:HGNC:4601]	17	44345245	44353106	7861	NA	55	92	55	435	172	228	170.835	2.0372	0.2568	3.3e-17	6.9e-15		67.3333	278.333		4.13366
ENSG00000197766	CFD	complement factor D [Source:HGNC Symbol;Acc:HGNC:2771]	19	859452	867884	8432	NA	6	11	7	70	40	23	25.1007	2.0293	0.4736	6.6e-08	2.1e-06		8	44.3333		5.54167
ENSG00000069764	PLA2G10	phospholipase A2 group X [Source:HGNC Symbol;Acc:HGNC:9029]	16	14672547	14694308	21761	NA	1	6	2	23	28	20	13.8127	2.0099	0.6818	3.7e-06	6.9e-05		3	23.6667		7.88889
ENSG00000185686	PRAME	PRAME nuclear receptor transcriptional regulator [Source:HGNC Symbol;Acc:HGNC:9336]	22	22547700	22559361	11661	NA	5	6	1	41	17	27	16.4467	2.0092	0.6278	2.1e-06	4.3e-05		4	28.3333		7.08333
ENSG00000196139	AKR1C3	aldo-keto reductase family 1 member C3 [Source:HGNC Symbol;Acc:HGNC:386]	10	5035353	5107686	72333	NA	36	115	37	361	288	128	154.169	2.0073	0.2968	1.5e-13	1.7e-11		62.6667	259		4.13298
ENSG00000133134	BEX2	brain expressed X-linked 2 [Source:HGNC Symbol;Acc:HGNC:30933]	X	103309345	103311007	1662	NA	36	27	26	113	146	111	80.2031	2.0047	0.3144	1.7e-12	1.5e-10		29.6667	123.333		4.1573
ENSG00000197043	ANXA6	annexin A6 [Source:HGNC Symbol;Acc:HGNC:544]	5	151100705	151157815	57110	NA	20	17	17	105	72	61	49.0457	2.0019	0.3371	2.4e-11	1.8e-09		18	79.3333		4.40741
ENSG00000109814	UGDH	UDP-glucose 6-dehydrogenase [Source:HGNC Symbol;Acc:HGNC:12525]	4	39498754	39528311	29557	NA	269	459	256	1806	1204	751	769.375	1.9905	0.1734	3.6e-32	5.6e-29		328	1253.67		3.82215
ENSG00000134873	CLDN10	claudin 10 [Source:HGNC Symbol;Acc:HGNC:2033]	13	95433603	95579759	146156	NA	20	37	18	161	92	65	63.4688	1.9854	0.311	1.6e-12	1.4e-10		25	106		4.24
ENSG00000011009	LYPLA2	lysophospholipase 2 [Source:HGNC Symbol;Acc:HGNC:6738]	1	23791144	23795539	4395	NA	20	44	24	231	73	85	75.9651	1.9821	0.3407	4.5e-11	3e-09		29.3333	129.667		4.42045
ENSG00000198721	ECI2	enoyl-CoA delta isomerase 2 [Source:HGNC Symbol;Acc:HGNC:14601]	6	4115692	4135597	19905	NA	40	68	37	205	209	138	117.225	1.9712	0.2458	1.4e-17	3.3e-15		48.3333	184		3.8069
ENSG00000162444	RBP7	retinol binding protein 7 [Source:HGNC Symbol;Acc:HGNC:30316]	1	9997205	10016021	18816	NA	9	17	13	61	49	57	35.7727	1.9246	0.4082	1.1e-08	4.3e-07		13	55.6667		4.28205
ENSG00000117394	SLC2A1	solute carrier family 2 member 1 [Source:HGNC Symbol;Acc:HGNC:11005]	1	42925352	42958893	33541	NA	283	379	290	1940	834	805	733.929	1.9136	0.1971	4e-24	2.6e-21		317.333	1193		3.75945
ENSG00000104635	SLC39A14	solute carrier family 39 member 14 [Source:HGNC Symbol;Acc:HGNC:20858]	8	22367277	22434129	66852	NA	25	32	31	138	99	92	70.47	1.8658	0.2897	8.9e-13	8.6e-11		29.3333	109.667		3.73864
ENSG00000173137	ADCK5	aarF domain containing kinase 5 [Source:HGNC Symbol;Acc:HGNC:21738]	8	144373100	144393242	20142	NA	5	4	4	44	14	25	16.1109	1.8394	0.6325	6.9e-06	0.00012		4.33333	27.6667		6.38462
ENSG00000100439	ABHD4	abhydrolase domain containing 4, N-acyl phospholipase B [Source:HGNC Symbol;Acc:HGNC:20154]	14	22598289	22612963	14674	NA	20	21	12	156	48	38	45.8333	1.8195	0.4231	6.7e-08	2.1e-06		17.6667	80.6667		4.56604
ENSG00000115255	REEP6	receptor accessory protein 6 [Source:HGNC Symbol;Acc:HGNC:30078]	19	1491165	1497927	6762	NA	4	5	7	54	22	18	17.618	1.8125	0.5887	4.8e-06	8.7e-05		5.33333	31.3333		5.875
ENSG00000223695	MYH9-DT	MYH9 divergent transcript [Source:HGNC Symbol;Acc:HGNC:55867]	22	36388625	36396517	7892	NA	6	8	4	38	27	26	18.4841	1.8092	0.5513	2.7e-06	5.3e-05		6	30.3333		5.05556
ENSG00000106537	TSPAN13	tetraspanin 13 [Source:HGNC Symbol;Acc:HGNC:21643]	7	16753754	16784536	30782	NA	81	116	74	521	305	155	198.71	1.8004	0.2412	6.2e-16	1e-13		90.3333	327		3.61993
ENSG00000211445	GPX3	glutathione peroxidase 3 [Source:HGNC Symbol;Acc:HGNC:4555]	5	151020590	151028988	8398	NA	9	15	17	72	45	49	35.0727	1.8001	0.409	4.4e-08	1.4e-06		13.6667	55.3333		4.04878
ENSG00000181523	SGSH	N-sulfoglucosamine sulfohydrolase [Source:HGNC Symbol;Acc:HGNC:10818]	17	80206715	80220923	14208	NA	4	6	5	47	13	28	17.2851	1.7917	0.6198	8.2e-06	0.00014		5	29.3333		5.86667
ENSG00000184515	BEX5	brain expressed X-linked 5 [Source:HGNC Symbol;Acc:HGNC:27990]	X	102153707	102155977	2270	NA	13	14	12	44	68	44	33.9188	1.7709	0.4345	1.7e-07	4.7e-06		13	52		4
ENSG00000107738	VSIR	V-set immunoregulatory receptor [Source:HGNC Symbol;Acc:HGNC:30085]	10	71747555	71773520	25965	NA	61	77	64	404	152	162	148.511	1.7535	0.2671	3.1e-13	3.3e-11		67.3333	239.333		3.55446
ENSG00000129757	CDKN1C	cyclin dependent kinase inhibitor 1C [Source:HGNC Symbol;Acc:HGNC:1786]	11	2883212	2885775	2563	NA	11	15	18	55	61	52	36.8319	1.7459	0.4101	8.1e-08	2.4e-06		14.6667	56		3.81818
ENSG00000169359	SLC33A1	solute carrier family 33 member 1 [Source:HGNC Symbol;Acc:HGNC:95]	3	155821023	155854456	33433	NA	6	23	5	50	57	33	28.9434	1.7424	0.4848	1.1e-06	2.4e-05		11.3333	46.6667		4.11765
ENSG00000112981	NME5	NME/NM23 family member 5 [Source:HGNC Symbol;Acc:HGNC:7853]	5	138115174	138139443	24269	NA	20	26	18	94	96	45	49.2967	1.7398	0.3478	2.6e-09	1.1e-07		21.3333	78.3333		3.67188
ENSG00000198431	TXNRD1	thioredoxin reductase 1 [Source:HGNC Symbol;Acc:HGNC:12437]	12	104215778	104350307	134529	NA	362	484	405	1971	1310	786	862.37	1.7278	0.1671	3.4e-27	3.2e-24		417	1355.67		3.251
ENSG00000258704	SRP54-AS1	SRP54 antisense RNA 1 [Source:HGNC Symbol;Acc:HGNC:50643]	14	34911579	34982912	71333	NA	15	36	19	78	101	63	52.8562	1.7172	0.3576	6.8e-09	2.7e-07		23.3333	80.6667		3.45714
ENSG00000105223	PLD3	phospholipase D family member 3 [Source:HGNC Symbol;Acc:HGNC:17158]	19	40348455	40389472	41017	NA	22	14	16	90	39	74	44.2473	1.7167	0.4259	2.1e-07	5.6e-06		17.3333	67.6667		3.90385
ENSG00000062038	CDH3	cadherin 3 [Source:HGNC Symbol;Acc:HGNC:1762]	16	68636188	68727468	91280	NA	57	92	78	348	172	218	161.378	1.7163	0.249	3.1e-14	4e-12		75.6667	246		3.2511
ENSG00000243566	UPK3B	uroplakin 3B [Source:HGNC Symbol;Acc:HGNC:21444]	7	76510524	76516522	5998	NA	36	69	44	275	106	127	106.668	1.7078	0.292	2.4e-11	1.8e-09		49.6667	169.333		3.4094
ENSG00000125462	MIR9-1HG	MIR9-1 host gene [Source:HGNC Symbol;Acc:HGNC:30780]	1	156404249	156456763	52514	NA	5	2	4	16	27	25	14.4339	1.7066	0.6838	2.5e-05	0.00036		3.66667	22.6667		6.18182
ENSG00000108479	GALK1	galactokinase 1 [Source:HGNC Symbol;Acc:HGNC:4118]	17	75751593	75765236	13643	NA	10	37	25	145	56	66	54.8473	1.705	0.3848	3.8e-08	1.3e-06		24	89		3.70833
ENSG00000142619	PADI3	peptidyl arginine deiminase 3 [Source:HGNC Symbol;Acc:HGNC:18337]	1	17249097	17284233	35136	NA	11	6	8	45	32	33	23.2119	1.7013	0.5062	2.5e-06	5e-05		8.33333	36.6667		4.4
ENSG00000128965	CHAC1	ChaC glutathione specific gamma-glutamylcyclotransferase 1 [Source:HGNC Symbol;Acc:HGNC:28680]	15	40952961	40956512	3551	NA	8	10	5	46	16	45	22.8732	1.7003	0.5697	8.1e-06	0.00014		7.66667	35.6667		4.65217
ENSG00000136826	KLF4	KLF transcription factor 4 [Source:HGNC Symbol;Acc:HGNC:6348]	9	107484851	107490482	5631	NA	6	15	8	41	43	33	24.8499	1.6986	0.4822	1.5e-06	3.1e-05		9.66667	39		4.03448
ENSG00000205362	MT1A	metallothionein 1A [Source:HGNC Symbol;Acc:HGNC:7393]	16	56638665	56640087	1422	NA	5	13	1	29	35	27	18.8669	1.6967	0.596	1.2e-05	0.00019		6.33333	30.3333		4.78947
ENSG00000124762	CDKN1A	cyclin dependent kinase inhibitor 1A [Source:HGNC Symbol;Acc:HGNC:1784]	6	36676459	36687337	10878	NA	35	48	34	205	94	96	83.6096	1.6848	0.2892	2.7e-11	1.9e-09		39	131.667		3.37607
ENSG00000173801	JUP	junction plakoglobin [Source:HGNC Symbol;Acc:HGNC:6207]	17	41754603	41786931	32328	NA	38	50	31	194	75	132	87.6191	1.6825	0.3274	1.2e-09	5.6e-08		39.6667	133.667		3.36975
ENSG00000163286	ALPG	alkaline phosphatase, germ cell [Source:HGNC Symbol;Acc:HGNC:441]	2	232406843	232410714	3871	NA	0	9	4	76	15	10	16.7053	1.6789	0.7259	3.7e-05	0.00051		4.33333	33.6667		7.76923
ENSG00000133794	BMAL1	basic helix-loop-helix ARNT like 1 [Source:HGNC Symbol;Acc:HGNC:701]	11	13276651	13387266	110615	NA	17	24	14	111	65	33	41.8963	1.6785	0.3869	5.7e-08	1.8e-06		18.3333	69.6667		3.8
ENSG00000143537	ADAM15	ADAM metallopeptidase domain 15 [Source:HGNC Symbol;Acc:HGNC:193]	1	155050565	155062775	12210	NA	14	23	19	108	49	49	42.7057	1.6783	0.3775	3.6e-08	1.2e-06		18.6667	68.6667		3.67857
ENSG00000010438	PRSS3	serine protease 3 [Source:HGNC Symbol;Acc:HGNC:9486]	9	33750678	33799231	48553	NA	15	14	8	41	55	45	31.1877	1.6724	0.457	9.1e-07	2e-05		12.3333	47		3.81081
ENSG00000214274	ANG	angiogenin [Source:HGNC Symbol;Acc:HGNC:483]	14	20684176	20698971	14795	NA	6	4	3	28	27	17	14.383	1.6696	0.6323	2.1e-05	0.00031		4.33333	24		5.53846
ENSG00000182054	IDH2	isocitrate dehydrogenase (NADP(+)) 2 [Source:HGNC Symbol;Acc:HGNC:5383]	15	90083044	90102477	19433	NA	91	84	81	613	218	128	188.299	1.6681	0.315	5.3e-10	2.6e-08		85.3333	319.667		3.74609
ENSG00000163536	SERPINI1	serpin family I member 1 [Source:HGNC Symbol;Acc:HGNC:8943]	3	167735242	167825569	90327	NA	53	99	66	257	266	149	147.601	1.6625	0.2349	7.3e-15	1e-12		72.6667	224		3.08257
ENSG00000150961	SEC24D	SEC24 homolog D, COPII coat complex component [Source:HGNC Symbol;Acc:HGNC:10706]	4	118722822	118838683	115861	NA	18	31	14	68	101	49	47.2964	1.6566	0.3843	6.5e-08	2e-06		21	72.6667		3.46032
ENSG00000128309	MPST	mercaptopyruvate sulfurtransferase [Source:HGNC Symbol;Acc:HGNC:7223]	22	37019634	37029821	10187	NA	11	13	8	63	36	29	26.2051	1.6485	0.46	1.2e-06	2.7e-05		10.6667	42.6667		4
ENSG00000124243	BCAS4	breast carcinoma amplified sequence 4 [Source:HGNC Symbol;Acc:HGNC:14367]	20	50794893	50877177	82284	NA	38	57	34	175	115	113	88.9643	1.6466	0.2683	3.9e-12	3.3e-10		43	134.333		3.12403
ENSG00000178796	RIIAD1	regulatory subunit of type II PKA R-subunit domain containing 1 [Source:HGNC Symbol;Acc:HGNC:26686]	1	151710432	151729805	19373	NA	7	7	6	33	31	25	18.6742	1.6424	0.5467	8.6e-06	0.00015		6.66667	29.6667		4.45
ENSG00000068903	SIRT2	sirtuin 2 [Source:HGNC Symbol;Acc:HGNC:10886]	19	38878554	38899862	21308	NA	39	79	60	289	140	135	120.766	1.6336	0.2642	2.8e-12	2.4e-10		59.3333	188		3.16854
ENSG00000204389	HSPA1A	heat shock protein family A (Hsp70) member 1A [Source:HGNC Symbol;Acc:HGNC:5232]	6	31815542	31817946	2404	NA	46	106	42	368	147	124	131.304	1.63	0.304	3.5e-10	1.8e-08		64.6667	213		3.29381
ENSG00000173237	C11orf86	chromosome 11 open reading frame 86 [Source:HGNC Symbol;Acc:HGNC:34442]	11	66975276	66977009	1733	NA	2	3	1	24	16	12	9.6196	1.6268	0.7852	5.7e-05	0.00072		2	17.3333		8.66667
ENSG00000154277	UCHL1	ubiquitin C-terminal hydrolase L1 [Source:HGNC Symbol;Acc:HGNC:12513]	4	41256412	41268455	12043	NA	7	8	7	46	22	28	19.8264	1.6102	0.5388	9.7e-06	0.00016		7.33333	32		4.36364
ENSG00000187266	EPOR	erythropoietin receptor [Source:HGNC Symbol;Acc:HGNC:3416]	19	11377206	11384342	7136	NA	1	8	2	42	15	14	12.9024	1.6098	0.7038	5.1e-05	0.00066		3.66667	23.6667		6.45455
ENSG00000128228	SDF2L1	stromal cell derived factor 2 like 1 [Source:HGNC Symbol;Acc:HGNC:10676]	22	21642301	21644299	1998	NA	32	25	22	97	124	50	58.3492	1.6041	0.3598	3.4e-08	1.1e-06		26.3333	90.3333		3.43038
ENSG00000149582	TMEM25	transmembrane protein 25 [Source:HGNC Symbol;Acc:HGNC:25890]	11	118531040	118547280	16240	NA	24	49	28	168	82	75	68.9406	1.5978	0.3131	1.4e-09	6.4e-08		33.6667	108.333		3.21782
ENSG00000196235	SUPT5H	SPT5 homolog, DSIF elongation factor subunit [Source:HGNC Symbol;Acc:HGNC:11469]	19	39436155	39476670	40515	NA	42	69	47	228	106	149	107.249	1.596	0.2848	9e-11	5.4e-09		52.6667	161		3.05696
ENSG00000187098	MITF	melanocyte inducing transcription factor [Source:HGNC Symbol;Acc:HGNC:7105]	3	69739455	69968336	228881	NA	11	17	9	60	50	27	28.434	1.5884	0.4416	1.3e-06	2.7e-05		12.3333	45.6667		3.7027
ENSG00000106992	AK1	adenylate kinase 1 [Source:HGNC Symbol;Acc:HGNC:361]	9	127866485	127877675	11190	NA	8	10	7	42	28	30	21.2359	1.5785	0.5112	7.6e-06	0.00013		8.33333	33.3333		4
ENSG00000165507	DEPP1	DEPP autophagy regulator 1 [Source:HGNC Symbol;Acc:HGNC:23355]	10	44970980	44978809	7829	NA	18	32	23	132	54	57	51.1131	1.556	0.3606	6.7e-08	2.1e-06		24.3333	81		3.32877
ENSG00000169193	CCDC126	coiled-coil domain containing 126 [Source:HGNC Symbol;Acc:HGNC:22398]	7	23597381	23644708	47327	NA	7	30	28	85	80	51	46.7073	1.5506	0.396	3.8e-07	9.6e-06		21.6667	72		3.32308
ENSG00000148175	STOM	stomatin [Source:HGNC Symbol;Acc:HGNC:3383]	9	121338986	121370304	31318	NA	26	34	16	137	57	58	52.9796	1.5452	0.3622	8.4e-08	2.5e-06		25.3333	84		3.31579
ENSG00000128590	DNAJB9	DnaJ heat shock protein family (Hsp40) member B9 [Source:HGNC Symbol;Acc:HGNC:6968]	7	108569866	108574850	4984	NA	65	59	52	263	195	92	117.396	1.5446	0.271	5e-11	3.3e-09		58.6667	183.333		3.125
ENSG00000067057	PFKP	phosphofructokinase, platelet [Source:HGNC Symbol;Acc:HGNC:8878]	10	3066332	3137718	71386	NA	324	500	386	1878	776	854	766.25	1.5419	0.2085	5.8e-16	9.8e-14		403.333	1169.33		2.89917
ENSG00000153982	GDPD1	glycerophosphodiester phosphodiesterase domain containing 1 [Source:HGNC Symbol;Acc:HGNC:20883]	17	59220466	59275970	55504	NA	3	6	4	27	26	14	13.2738	1.5372	0.6421	5.5e-05	0.0007		4.33333	22.3333		5.15385
ENSG00000147872	PLIN2	perilipin 2 [Source:HGNC Symbol;Acc:HGNC:248]	9	19108374	19149290	40916	NA	35	61	46	169	116	123	92.7313	1.5289	0.2725	8.5e-11	5.1e-09		47.3333	136		2.87324
ENSG00000174684	B4GAT1	beta-1,4-glucuronyltransferase 1 [Source:HGNC Symbol;Acc:HGNC:15685]	11	66345373	66347629	2256	NA	4	7	7	51	20	16	16.6645	1.5266	0.5941	3.8e-05	0.00052		6	29		4.83333
ENSG00000288762		novel transcript	14	76927971	76948760	20789	NA	4	3	2	20	18	17	11.1367	1.5246	0.7112	8.8e-05	0.001		3	18.3333		6.11111
ENSG00000081181	ARG2	arginase 2 [Source:HGNC Symbol;Acc:HGNC:664]	14	67619919	67651708	31789	NA	11	10	15	34	53	43	29.444	1.5245	0.4829	6.8e-06	0.00012		12	43.3333		3.61111
ENSG00000186300	ZNF555	zinc finger protein 555 [Source:HGNC Symbol;Acc:HGNC:28382]	19	2841436	2860471	19035	NA	3	5	1	31	17	11	10.902	1.5226	0.7207	9.2e-05	0.0011		3	19.6667		6.55556
ENSG00000108370	RGS9	regulator of G protein signaling 9 [Source:HGNC Symbol;Acc:HGNC:10004]	17	65100811	65227703	126892	NA	2	7	3	32	22	12	12.5496	1.522	0.6669	7.2e-05	0.00088		4	22		5.5
ENSG00000122861	PLAU	plasminogen activator, urokinase [Source:HGNC Symbol;Acc:HGNC:9052]	10	73909176	73917496	8320	NA	778	1196	793	4699	1997	1474	1728.87	1.5216	0.2125	3.2e-15	4.8e-13		922.333	2723.33		2.95266
ENSG00000162298	SYVN1	synoviolin 1 [Source:HGNC Symbol;Acc:HGNC:20738]	11	65121779	65134532	12753	NA	92	163	114	411	245	355	235.674	1.521	0.251	5.7e-12	4.6e-10		123	337		2.73984
ENSG00000140854	KATNB1	katanin regulatory subunit B1 [Source:HGNC Symbol;Acc:HGNC:6217]	16	57735738	57757244	21506	NA	6	8	8	47	20	26	19.1382	1.5198	0.5487	2.3e-05	0.00033		7.33333	31		4.22727
ENSG00000101220	ADISSP	adipose secreted signaling protein [Source:HGNC Symbol;Acc:HGNC:15873]	20	3753507	3767781	14274	NA	39	47	53	221	92	115	93.6404	1.5179	0.3033	2.4e-09	1e-07		46.3333	142.667		3.07914
ENSG00000044574	HSPA5	heat shock protein family A (Hsp70) member 5 [Source:HGNC Symbol;Acc:HGNC:5238]	9	125234852	125241382	6530	NA	10242	13442	10377	36179	30897	22947	20722.6	1.5121	0.1295	6.3e-34	1.3e-30		11353.7	30007.7		2.64299
ENSG00000131015	ULBP2	UL16 binding protein 2 [Source:HGNC Symbol;Acc:HGNC:14894]	6	149942013	149949235	7222	NA	42	70	39	208	142	89	95.5024	1.5045	0.2632	4.6e-11	3e-09		50.3333	146.333		2.90728
ENSG00000159176	CSRP1	cysteine and glycine rich protein 1 [Source:HGNC Symbol;Acc:HGNC:2469]	1	201483529	201509456	25927	NA	56	129	74	315	211	186	160.099	1.5044	0.2345	5.8e-13	6e-11		86.3333	237.333		2.74903
ENSG00000119899	SLC17A5	solute carrier family 17 member 5 [Source:HGNC Symbol;Acc:HGNC:10933]	6	73593378	73653992	60614	NA	46	64	41	213	118	106	96.2947	1.5	0.2623	4.6e-11	3e-09		50.3333	145.667		2.89404
ENSG00000163931	TKT	transketolase [Source:HGNC Symbol;Acc:HGNC:11834]	3	53224711	53256052	31341	NA	332	379	378	1448	756	819	682.997	1.4988	0.1939	4.3e-17	8.7e-15		363	1007.67		2.77594
ENSG00000101210	EEF1A2	eukaryotic translation elongation factor 1 alpha 2 [Source:HGNC Symbol;Acc:HGNC:3192]	20	63488012	63499239	11227	NA	1	4	3	21	16	15	10.2249	1.4957	0.7357	0.00011	0.0013		2.66667	17.3333		6.5
ENSG00000168461	RAB31	RAB31, member RAS oncogene family [Source:HGNC Symbol;Acc:HGNC:9771]	18	9708274	9862551	154277	NA	60	66	41	210	176	97	106.493	1.4918	0.259	3.6e-11	2.5e-09		55.6667	161		2.89222
ENSG00000198223	CSF2RA	colony stimulating factor 2 receptor subunit alpha [Source:HGNC Symbol;Acc:HGNC:2435]	X	1268799	1310381	41582	NA	6	30	9	87	52	25	32.6151	1.4826	0.4813	9.5e-06	0.00016		15	54.6667		3.64444
ENSG00000103269	RHBDL1	rhomboid like 1 [Source:HGNC Symbol;Acc:HGNC:10007]	16	675670	678268	2598	NA	2	2	0	22	14	10	8.2457	1.4825	0.8526	0.00011	0.0012		1.33333	15.3333		11.5
ENSG00000159214	CCDC24	coiled-coil domain containing 24 [Source:HGNC Symbol;Acc:HGNC:28688]	1	43991358	43996528	5170	NA	14	20	16	80	36	49	35.9077	1.4817	0.4127	1.5e-06	3.2e-05		16.6667	55		3.3
ENSG00000197181	PIWIL2	piwi like RNA-mediated gene silencing 2 [Source:HGNC Symbol;Acc:HGNC:17644]	8	22275315	22357568	82253	NA	10	7	3	37	30	19	17.6292	1.4778	0.5682	4e-05	0.00055		6.66667	28.6667		4.3
ENSG00000130766	SESN2	sestrin 2 [Source:HGNC Symbol;Acc:HGNC:20746]	1	28259517	28282491	22974	NA	19	28	22	70	84	54	46.963	1.4733	0.3581	1.8e-07	4.9e-06		23	69.3333		3.01449
ENSG00000131711	MAP1B	microtubule associated protein 1B [Source:HGNC Symbol;Acc:HGNC:6836]	5	72107233	72209565	102332	NA	206	381	193	876	677	474	460.063	1.4608	0.183	5.6e-18	1.4e-15		260	675.667		2.59872
ENSG00000143156	NME7	NME/NM23 family member 7 [Source:HGNC Symbol;Acc:HGNC:20461]	1	169132530	169367948	235418	NA	249	439	266	1143	852	513	561.688	1.4523	0.1742	3e-19	9.9e-17		318	836		2.62893
ENSG00000064270	ATP2C2	ATPase secretory pathway Ca2+ transporting 2 [Source:HGNC Symbol;Acc:HGNC:29103]	16	84368526	84464187	95661	NA	43	68	59	216	127	126	105.992	1.4479	0.2567	7.5e-11	4.6e-09		56.6667	156.333		2.75882
ENSG00000102096	PIM2	Pim-2 proto-oncogene, serine/threonine kinase [Source:HGNC Symbol;Acc:HGNC:8987]	X	48913181	48919024	5843	NA	15	24	14	71	58	37	36.0442	1.4479	0.3869	9e-07	2e-05		17.6667	55.3333		3.13208
ENSG00000010310	GIPR	gastric inhibitory polypeptide receptor [Source:HGNC Symbol;Acc:HGNC:4271]	19	45668220	45683722	15502	NA	5	10	14	45	32	29	22.7527	1.4344	0.5022	2.2e-05	0.00033		9.66667	35.3333		3.65517
ENSG00000105402	NAPA	NSF attachment protein alpha [Source:HGNC Symbol;Acc:HGNC:7641]	19	47487636	47515091	27455	NA	11	27	13	79	37	46	35.0944	1.4306	0.4214	3.6e-06	6.7e-05		17	54		3.17647
ENSG00000069424	KCNAB2	potassium voltage-gated channel subfamily A regulatory beta subunit 2 [Source:HGNC Symbol;Acc:HGNC:6229]	1	5990926	6101193	110267	NA	19	23	18	84	44	56	41.0527	1.4301	0.3823	9.4e-07	2.1e-05		20	61.3333		3.06667
ENSG00000171903	CYP4F11	cytochrome P450 family 4 subfamily F member 11 [Source:HGNC Symbol;Acc:HGNC:13265]	19	15912366	15934867	22501	NA	120	175	103	571	232	281	241.538	1.4298	0.243	1.8e-11	1.4e-09		132.667	361.333		2.72362
ENSG00000154832	CXXC1	CXXC finger protein 1 [Source:HGNC Symbol;Acc:HGNC:24343]	18	50282342	50287839	5497	NA	10	8	16	46	32	42	26.9014	1.4283	0.489	1.8e-05	0.00028		11.3333	40		3.52941
ENSG00000102100	SLC35A2	solute carrier family 35 member A2 [Source:HGNC Symbol;Acc:HGNC:11022]	X	48903179	48911958	8779	NA	30	44	34	191	79	60	69.3512	1.4233	0.3301	8.1e-08	2.4e-06		36	110		3.05556
ENSG00000161011	SQSTM1	sequestosome 1 [Source:HGNC Symbol;Acc:HGNC:11280]	5	179806397	179838078	31681	NA	115	173	125	711	254	225	253.123	1.4231	0.2611	2.3e-10	1.2e-08		137.667	396.667		2.88136
ENSG00000183044	ABAT	4-aminobutyrate aminotransferase [Source:HGNC Symbol;Acc:HGNC:23]	16	8674595	8784575	109980	NA	0	1	3	16	14	13	8.2002	1.413	0.8468	0.00015	0.0017		1.33333	14.3333		10.75
ENSG00000134490	TMEM241	transmembrane protein 241 [Source:HGNC Symbol;Acc:HGNC:31723]	18	23197143	23437961	240818	NA	26	35	18	95	71	60	50.8346	1.4123	0.335	1.3e-07	3.7e-06		26.3333	75.3333		2.86076
ENSG00000226088	LINC03102	long intergenic non-protein coding RNA 3102 [Source:HGNC Symbol;Acc:HGNC:40277]	1	70359561	70360437	876	NA	0	1	1	7	22	19	9.4695	1.4083	0.9535	5.9e-05	0.00075		0.666667	16		24
ENSG00000182310	SPACA6	sperm acrosome associated 6 [Source:HGNC Symbol;Acc:HGNC:27113]	19	51689127	51712387	23260	NA	13	15	16	55	65	26	31.4225	1.4053	0.437	7.2e-06	0.00012		14.6667	48.6667		3.31818
ENSG00000230587	LINC02580	long intergenic non-protein coding RNA 2580 [Source:HGNC Symbol;Acc:HGNC:53751]	2	43092529	43217246	124717	NA	5	7	6	34	23	18	15.4312	1.4011	0.5777	8e-05	0.00096		6	25		4.16667
ENSG00000119938	PPP1R3C	protein phosphatase 1 regulatory subunit 3C [Source:HGNC Symbol;Acc:HGNC:9293]	10	91628441	91633071	4630	NA	4	5	2	28	14	16	11.5128	1.3967	0.6773	0.00017	0.0018		3.66667	19.3333		5.27273
ENSG00000143367	TUFT1	tuftelin 1 [Source:HGNC Symbol;Acc:HGNC:12422]	1	151540304	151583583	43279	NA	45	88	50	223	138	121	108.98	1.3962	0.2528	1.6e-10	9e-09		61	160.667		2.63388
ENSG00000165030	NFIL3	nuclear factor, interleukin 3 regulated [Source:HGNC Symbol;Acc:HGNC:7787]	9	91409044	91423832	14788	NA	4	7	6	24	38	13	15.3583	1.3936	0.6109	0.00011	0.0013		5.66667	25		4.41176
ENSG00000110628	SLC22A18	solute carrier family 22 member 18 [Source:HGNC Symbol;Acc:HGNC:10964]	11	2899720	2925246	25526	NA	49	36	46	238	78	91	86.9757	1.3916	0.3455	3.1e-07	8e-06		43.6667	135.667		3.10687
ENSG00000175352	NRIP3	nuclear receptor interacting protein 3 [Source:HGNC Symbol;Acc:HGNC:1167]	11	8965681	9005288	39607	NA	19	32	23	75	75	58	47.6837	1.387	0.3469	3.5e-07	8.9e-06		24.6667	69.3333		2.81081
ENSG00000078808	SDF4	stromal cell derived factor 4 [Source:HGNC Symbol;Acc:HGNC:24188]	1	1216930	1232031	15101	NA	19	19	14	78	32	54	36.5388	1.3831	0.4266	7e-06	0.00012		17.3333	54.6667		3.15385
ENSG00000151715	TMEM45B	transmembrane protein 45B [Source:HGNC Symbol;Acc:HGNC:25194]	11	129815847	129860003	44156	NA	88	156	85	417	255	180	190.532	1.3814	0.2184	1.2e-12	1.1e-10		109.667	284		2.58967
ENSG00000084733	RAB10	RAB10, member RAS oncogene family [Source:HGNC Symbol;Acc:HGNC:9759]	2	26034083	26137454	103371	NA	83	128	82	294	278	170	171.111	1.3804	0.2126	4e-13	4.3e-11		97.6667	247.333		2.53242
ENSG00000290807		novel transcript	13	110945477	110971586	26109	NA	6	1	3	13	24	20	12.2272	1.3791	0.7122	0.00021	0.0022		3.33333	19		5.7
ENSG00000104368	PLAT	plasminogen activator, tissue type [Source:HGNC Symbol;Acc:HGNC:9051]	8	42174717	42207709	32992	NA	448	1141	487	4528	1573	1272	1468.9	1.3789	0.4848	2.6e-05	0.00038		692	2457.67		3.55154
ENSG00000186862	PDZD7	PDZ domain containing 7 [Source:HGNC Symbol;Acc:HGNC:26257]	10	101007678	101032295	24617	NA	6	5	7	36	23	17	15.5503	1.3747	0.5796	9.9e-05	0.0011		6	25.3333		4.22222
ENSG00000123689	G0S2	G0/G1 switch 2 [Source:HGNC Symbol;Acc:HGNC:30229]	1	209675411	209676390	979	NA	52	129	51	221	195	167	135.947	1.3732	0.2726	2.5e-09	1.1e-07		77.3333	194.333		2.51293
ENSG00000117385	P3H1	prolyl 3-hydroxylase 1 [Source:HGNC Symbol;Acc:HGNC:19316]	1	42746334	42767084	20750	NA	2	4	2	15	22	12	9.7736	1.3725	0.7346	0.00023	0.0023		2.66667	16.3333		6.125
ENSG00000272870	SAP30-DT	SAP30 divergent transcript [Source:HGNC Symbol;Acc:HGNC:54424]	4	173349542	173370721	21179	NA	18	28	16	66	65	47	40.3202	1.3721	0.3707	1.3e-06	2.7e-05		20.6667	59.3333		2.87097
ENSG00000135406	PRPH	peripherin [Source:HGNC Symbol;Acc:HGNC:9461]	12	49295146	49298686	3540	NA	0	2	1	11	20	11	7.8957	1.3721	0.8887	0.00014	0.0015		1	14		14
ENSG00000109089	CDR2L	cerebellar degeneration related protein 2 like [Source:HGNC Symbol;Acc:HGNC:29999]	17	74987631	75005800	18169	NA	2	4	2	18	14	16	9.7269	1.3704	0.7315	0.00023	0.0023		2.66667	16		6
ENSG00000124151	NCOA3	nuclear receptor coactivator 3 [Source:HGNC Symbol;Acc:HGNC:7670]	20	47501886	47656877	154991	NA	192	265	195	727	460	423	374.353	1.3675	0.1739	1.7e-17	3.9e-15		217.333	536.667		2.46933
ENSG00000130830	MPP1	MAGUK p55 scaffold protein 1 [Source:HGNC Symbol;Acc:HGNC:7219]	X	154778683	154821007	42324	NA	17	21	20	77	51	44	38.2616	1.3661	0.3747	1.6e-06	3.3e-05		19.3333	57.3333		2.96552
ENSG00000103507	BCKDK	branched chain keto acid dehydrogenase kinase [Source:HGNC Symbol;Acc:HGNC:16902]	16	31106106	31112791	6685	NA	25	50	26	184	64	56	63.4287	1.3612	0.3625	1e-06	2.3e-05		33.6667	101.333		3.0099
ENSG00000163644	PPM1K	protein phosphatase, Mg2+/Mn2+ dependent 1K [Source:HGNC Symbol;Acc:HGNC:25415]	4	88257619	88284769	27150	NA	20	15	15	60	51	41	34.2431	1.3509	0.4048	5.4e-06	9.6e-05		16.6667	50.6667		3.04
ENSG00000215895	HSPA5P1	HSPA5 pseudogene 1 [Source:HGNC Symbol;Acc:HGNC:54532]	1	38708930	38710890	1960	NA	8	12	9	29	47	24	21.9954	1.3494	0.5116	5.4e-05	0.00069		9.66667	33.3333		3.44828
ENSG00000196923	PDLIM7	PDZ and LIM domain 7 [Source:HGNC Symbol;Acc:HGNC:22958]	5	177483393	177497606	14213	NA	161	177	174	674	261	408	309.412	1.3487	0.2577	9.2e-10	4.3e-08		170.667	447.667		2.62305
ENSG00000100284	TOM1	target of myb1 membrane trafficking protein [Source:HGNC Symbol;Acc:HGNC:11982]	22	35299274	35347992	48718	NA	5	8	2	33	17	17	13.4749	1.3477	0.6254	0.00017	0.0019		5	22.3333		4.46667
ENSG00000122862	SRGN	serglycin [Source:HGNC Symbol;Acc:HGNC:9361]	10	69088102	69104805	16703	NA	82	106	102	306	300	144	170.815	1.3453	0.2326	3.9e-11	2.7e-09		96.6667	250		2.58621
ENSG00000131408	NR1H2	nuclear receptor subfamily 1 group H member 2 [Source:HGNC Symbol;Acc:HGNC:7965]	19	50329652	50383388	53736	NA	7	20	13	73	33	27	27.5675	1.3419	0.4623	2.5e-05	0.00036		13.3333	44.3333		3.325
ENSG00000130702	LAMA5	laminin subunit alpha 5 [Source:HGNC Symbol;Acc:HGNC:6485]	20	62307954	62367312	59358	NA	14	19	15	62	36	46	32.5498	1.3387	0.4171	8.8e-06	0.00015		16	48		3
ENSG00000167552	TUBA1A	tubulin alpha 1a [Source:HGNC Symbol;Acc:HGNC:20766]	12	49184685	49189080	4395	NA	116	297	100	603	371	300	288.41	1.3335	0.2572	1.2e-09	5.7e-08		171	424.667		2.48343
ENSG00000167600	CYP2S1	cytochrome P450 family 2 subfamily S member 1 [Source:HGNC Symbol;Acc:HGNC:15654]	19	41193209	41207539	14330	NA	2	6	2	40	11	10	10.933	1.3317	0.7146	0.00028	0.0028		3.33333	20.3333		6.1
ENSG00000116761	CTH	cystathionine gamma-lyase [Source:HGNC Symbol;Acc:HGNC:2501]	1	70411217	70439851	28634	NA	73	92	65	227	202	140	132.974	1.3252	0.2243	1.9e-11	1.5e-09		76.6667	189.667		2.47391
ENSG00000125746	EML2	EMAP like 2 [Source:HGNC Symbol;Acc:HGNC:18035]	19	45606993	45645602	38609	NA	18	14	17	69	38	43	33.514	1.3197	0.4158	1.1e-05	0.00017		16.3333	50		3.06122
ENSG00000116285	ERRFI1	ERBB receptor feedback inhibitor 1 [Source:HGNC Symbol;Acc:HGNC:18185]	1	8004403	8026309	21906	NA	47	83	35	153	192	83	97.3559	1.3176	0.3037	9.2e-08	2.7e-06		55	142.667		2.59394
ENSG00000100889	PCK2	phosphoenolpyruvate carboxykinase 2, mitochondrial [Source:HGNC Symbol;Acc:HGNC:8725]	14	24094052	24110598	16546	NA	20	27	26	95	54	55	46.0296	1.3145	0.3506	1.2e-06	2.6e-05		24.3333	68		2.79452
ENSG00000171130	ATP6V0E2	ATPase H+ transporting V0 subunit e2 [Source:HGNC Symbol;Acc:HGNC:21723]	7	149872967	149891204	18237	NA	5	11	6	51	13	24	17.849	1.3118	0.5791	0.00016	0.0017		7.33333	29.3333		4
ENSG00000102119	EMD	emerin [Source:HGNC Symbol;Acc:HGNC:3331]	X	154379272	154381574	2302	NA	57	77	44	175	115	152	105.699	1.3102	0.2842	2.6e-08	9e-07		59.3333	147.333		2.48315
ENSG00000140941	MAP1LC3B	microtubule associated protein 1 light chain 3 beta [Source:HGNC Symbol;Acc:HGNC:13352]	16	87383952	87404779	20827	NA	250	379	234	1144	671	368	483.656	1.3069	0.2079	1.9e-12	1.7e-10		287.667	727.667		2.52955
ENSG00000260916	CCPG1	cell cycle progression 1 [Source:HGNC Symbol;Acc:HGNC:24227]	15	55340031	55408510	68479	NA	8	14	7	39	33	24	20.803	1.3069	0.4943	6e-05	0.00076		9.66667	32		3.31034
ENSG00000186529	CYP4F3	cytochrome P450 family 4 subfamily F member 3 [Source:HGNC Symbol;Acc:HGNC:2646]	19	15640896	15662825	21929	NA	69	127	68	352	183	136	149.368	1.3041	0.247	8.1e-10	3.9e-08		88	223.667		2.54167
ENSG00000155660	PDIA4	protein disulfide isomerase family A member 4 [Source:HGNC Symbol;Acc:HGNC:30167]	7	149003061	149028662	25601	NA	894	1303	974	3257	2250	1835	1733.38	1.3003	0.1363	7.8e-24	4.9e-21		1057	2447.33		2.31536
ENSG00000149809	TM7SF2	transmembrane 7 superfamily member 2 [Source:HGNC Symbol;Acc:HGNC:11863]	11	65111844	65116384	4540	NA	25	25	23	83	54	63	46.4488	1.2971	0.3569	2e-06	4.1e-05		24.3333	66.6667		2.73973
ENSG00000139112	GABARAPL1	GABA type A receptor associated protein like 1 [Source:HGNC Symbol;Acc:HGNC:4068]	12	10212457	10223128	10671	NA	24	32	24	97	62	56	48.8988	1.2921	0.3316	7.1e-07	1.6e-05		26.6667	71.6667		2.6875
ENSG00000169093	ASMTL	acetylserotonin O-methyltransferase like [Source:HGNC Symbol;Acc:HGNC:751]	X	1403138	1453762	50624	NA	22	14	12	76	47	29	32.5398	1.2907	0.4268	1.9e-05	0.00029		16	50.6667		3.16667
ENSG00000049192	ADAMTS6	ADAM metallopeptidase with thrombospondin type 1 motif 6 [Source:HGNC Symbol;Acc:HGNC:222]	5	65148737	65481920	333183	NA	19	12	12	45	48	38	29.9902	1.2869	0.4415	2.8e-05	0.0004		14.3333	43.6667		3.04651
ENSG00000130304	SLC27A1	solute carrier family 27 member 1 [Source:HGNC Symbol;Acc:HGNC:10995]	19	17468768	17506168	37400	NA	7	5	7	21	30	22	16.1437	1.2863	0.5799	0.00019	0.002		6.33333	24.3333		3.84211
ENSG00000148180	GSN	gelsolin [Source:HGNC Symbol;Acc:HGNC:4620]	9	121207793	121332843	125050	NA	62	102	53	285	125	138	124.113	1.2859	0.2688	1.2e-08	4.5e-07		72.3333	182.667		2.52535
ENSG00000065600	PACC1	proton activated chloride channel 1 [Source:HGNC Symbol;Acc:HGNC:25593]	1	212363927	212414901	50974	NA	22	73	29	142	97	79	71.9276	1.2854	0.3269	6.2e-07	1.5e-05		41.3333	106		2.56452
ENSG00000121417	ZNF211	zinc finger protein 211 [Source:HGNC Symbol;Acc:HGNC:13003]	19	57630394	57644041	13647	NA	4	3	4	34	18	8	11.196	1.2829	0.6766	0.00034	0.0033		3.66667	20		5.45455
ENSG00000148154	UGCG	UDP-glucose ceramide glucosyltransferase [Source:HGNC Symbol;Acc:HGNC:12524]	9	111896813	111935369	38556	NA	73	110	80	224	281	136	150.104	1.2813	0.2478	1.6e-09	7.1e-08		87.6667	213.667		2.43726
ENSG00000090339	ICAM1	intercellular adhesion molecule 1 [Source:HGNC Symbol;Acc:HGNC:5344]	19	10271092	10286615	15523	NA	5	8	13	62	18	22	20.4953	1.2812	0.5518	0.00015	0.0017		8.66667	34		3.92308
ENSG00000072958	AP1M1	adaptor related protein complex 1 subunit mu 1 [Source:HGNC Symbol;Acc:HGNC:13667]	19	16197853	16245906	48053	NA	74	78	73	329	128	136	132.392	1.2772	0.2746	2.4e-08	8.4e-07		75	197.667		2.63556
ENSG00000075651	PLD1	phospholipase D1 [Source:HGNC Symbol;Acc:HGNC:9067]	3	171600403	171810950	210547	NA	30	47	49	135	111	76	74.2391	1.2765	0.2867	6.2e-08	1.9e-06		42	107.333		2.55556
ENSG00000079156	OSBPL6	oxysterol binding protein like 6 [Source:HGNC Symbol;Acc:HGNC:16388]	2	178194480	178402893	208413	NA	0	0	0	12	9	7	4.7663	1.2754	0.9781	4.5e-05	0.00059		0	9.33333		#DIV/0!
ENSG00000127054	INTS11	integrator complex subunit 11 [Source:HGNC Symbol;Acc:HGNC:26052]	1	1311584	1324687	13103	NA	78	158	105	440	184	218	192.146	1.2745	0.2538	3.6e-09	1.5e-07		113.667	280.667		2.46921
ENSG00000111875	ASF1A	anti-silencing function 1A histone chaperone [Source:HGNC Symbol;Acc:HGNC:20995]	6	118894151	118909171	15020	NA	182	291	168	714	604	252	354.238	1.2699	0.2213	6.6e-11	4.2e-09		213.667	523.333		2.4493
ENSG00000188343	CIBAR1	CBY1 interacting BAR domain containing 1 [Source:HGNC Symbol;Acc:HGNC:30452]	8	93698560	93731527	32967	NA	44	81	39	159	137	100	92.5576	1.2654	0.2656	1.4e-08	5.3e-07		54.6667	132		2.41463
ENSG00000138166	DUSP5	dual specificity phosphatase 5 [Source:HGNC Symbol;Acc:HGNC:3071]	10	110497906	110511533	13627	NA	38	35	30	71	125	75	64.6776	1.2641	0.3562	3.2e-06	6.1e-05		34.3333	90.3333		2.63107
ENSG00000139597	N4BP2L1	NEDD4 binding protein 2 like 1 [Source:HGNC Symbol;Acc:HGNC:25037]	13	32400722	32428311	27589	NA	0	3	3	27	17	5	8.5312	1.2637	0.783	0.00039	0.0037		2	16.3333		8.16667
ENSG00000145016	RUBCN	rubicon autophagy regulator [Source:HGNC Symbol;Acc:HGNC:28991]	3	197668866	197749727	80861	NA	8	15	9	35	30	34	22.5799	1.2621	0.4875	8.2e-05	0.00099		10.6667	33		3.09375
ENSG00000151012	SLC7A11	solute carrier family 7 member 11 [Source:HGNC Symbol;Acc:HGNC:11059]	4	138164096	138242349	78253	NA	99	143	133	323	360	203	210.208	1.2578	0.22	7.9e-11	4.8e-09		125	295.333		2.36267
ENSG00000248810	LINC02432	long intergenic non-protein coding RNA 2432 [Source:HGNC Symbol;Acc:HGNC:53363]	4	141302909	141357096	54187	NA	26	31	32	87	79	64	53.9895	1.2577	0.3241	8.5e-07	1.9e-05		29.6667	76.6667		2.58427
ENSG00000145088	EAF2	ELL associated factor 2 [Source:HGNC Symbol;Acc:HGNC:23115]	3	121835182	121886526	51344	NA	30	43	44	103	112	78	69.3325	1.2523	0.3027	2.9e-07	7.5e-06		39	97.6667		2.50427
ENSG00000132471	WBP2	WW domain binding protein 2 [Source:HGNC Symbol;Acc:HGNC:12738]	17	75845698	75856507	10809	NA	24	30	30	122	47	63	52.0001	1.2521	0.3592	4.2e-06	7.8e-05		28	77.3333		2.7619
ENSG00000160959	LRRC14	leucine rich repeat containing 14 [Source:HGNC Symbol;Acc:HGNC:20419]	8	144517991	144525172	7181	NA	11	20	19	78	26	47	33.4389	1.2514	0.4444	4.3e-05	0.00058		16.6667	50.3333		3.02
ENSG00000181192	DHTKD1	dehydrogenase E1 and transketolase domain containing 1 [Source:HGNC Symbol;Acc:HGNC:23537]	10	12068953	12123221	54268	NA	25	54	33	131	81	70	64.4146	1.2488	0.3032	3.2e-07	8.1e-06		37.3333	94		2.51786
ENSG00000259924		DnaJ (Hsp40) homolog, subfamily B, member 14 pseudogene	15	65771175	65772139	964	NA	13	17	12	55	41	28	27.3259	1.2433	0.4257	3.2e-05	0.00045		14	41.3333		2.95238
ENSG00000113719	ERGIC1	endoplasmic reticulum-golgi intermediate compartment 1 [Source:HGNC Symbol;Acc:HGNC:29205]	5	172834250	172952792	118542	NA	27	32	28	117	62	53	52.0201	1.2414	0.3291	1.4e-06	3e-05		29	77.3333		2.66667
ENSG00000187240	DYNC2H1	dynein cytoplasmic 2 heavy chain 1 [Source:HGNC Symbol;Acc:HGNC:2962]	11	103109409	103479863	370454	NA	17	38	27	76	67	65	49.1735	1.2359	0.3492	3.7e-06	6.9e-05		27.3333	69.3333		2.53659
ENSG00000105355	PLIN3	perilipin 3 [Source:HGNC Symbol;Acc:HGNC:16893]	19	4838340	4867694	29354	NA	254	512	336	1312	579	673	596.419	1.2348	0.2184	1.3e-10	7.1e-09		367.333	854.667		2.32668
ENSG00000175197	DDIT3	DNA damage inducible transcript 3 [Source:HGNC Symbol;Acc:HGNC:2726]	12	57516587	57521737	5150	NA	458	304	387	1004	1227	609	670.85	1.2346	0.2484	5.6e-09	2.2e-07		383	946.667		2.47171
ENSG00000111981	ULBP1	UL16 binding protein 1 [Source:HGNC Symbol;Acc:HGNC:14893]	6	149963942	149973715	9773	NA	9	10	14	45	37	23	22.9059	1.2289	0.4716	8.8e-05	0.001		11	35		3.18182
ENSG00000156475	PPP2R2B	protein phosphatase 2 regulatory subunit Bbeta [Source:HGNC Symbol;Acc:HGNC:9305]	5	146580741	147084784	504043	NA	84	165	58	364	208	162	167.096	1.2282	0.2615	2.3e-08	8.1e-07		102.333	244.667		2.39088
ENSG00000198060	MARCHF5	membrane associated ring-CH-type finger 5 [Source:HGNC Symbol;Acc:HGNC:26025]	10	92291166	92353964	62798	NA	31	59	40	148	111	64	73.2818	1.2265	0.2853	1.5e-07	4.3e-06		43.3333	107.667		2.48462
ENSG00000144401	METTL21A	methyltransferase 21A, HSPA lysine [Source:HGNC Symbol;Acc:HGNC:30476]	2	207580630	207625928	45298	NA	83	110	83	259	211	163	151.225	1.2257	0.2099	4.4e-11	3e-09		92	211		2.29348
ENSG00000145050	MANF	mesencephalic astrocyte derived neurotrophic factor [Source:HGNC Symbol;Acc:HGNC:15461]	3	51385290	51389397	4107	NA	69	72	48	108	218	135	112.844	1.2223	0.3289	1.9e-06	3.9e-05		63	153.667		2.43915
ENSG00000167106	EEIG1	estrogen-induced osteoclastogenesis regulator 1 [Source:HGNC Symbol;Acc:HGNC:31419]	9	127940581	127980989	40408	NA	11	17	4	39	36	25	21.949	1.2181	0.4934	0.00013	0.0015		10.6667	33.3333		3.125
ENSG00000184014	DENND5A	DENN domain containing 5A [Source:HGNC Symbol;Acc:HGNC:19344]	11	9138824	9265959	127135	NA	26	33	29	107	76	46	51.6026	1.2153	0.3225	1.6e-06	3.3e-05		29.3333	76.3333		2.60227
ENSG00000172354	GNB2	G protein subunit beta 2 [Source:HGNC Symbol;Acc:HGNC:4398]	7	100673566	100679174	5608	NA	8	6	6	32	19	22	15.8184	1.215	0.5589	0.00028	0.0028		6.66667	24.3333		3.65
ENSG00000168209	DDIT4	DNA damage inducible transcript 4 [Source:HGNC Symbol;Acc:HGNC:24944]	10	72273918	72276036	2118	NA	372	561	414	1845	651	740	734.531	1.2084	0.229	1.2e-09	5.6e-08		449	1078.67		2.40238
ENSG00000153132	CLGN	calmegin [Source:HGNC Symbol;Acc:HGNC:2060]	4	140388452	140427661	39209	NA	10	18	8	33	44	29	24.117	1.2075	0.4717	0.00011	0.0012		12	35.3333		2.94444
ENSG00000119523	ALG2	ALG2 alpha-1,3/1,6-mannosyltransferase [Source:HGNC Symbol;Acc:HGNC:23159]	9	99216424	99221942	5518	NA	18	23	14	80	52	26	34.0025	1.2071	0.3998	2.6e-05	0.00038		18.3333	52.6667		2.87273
ENSG00000150347	ARID5B	AT-rich interaction domain 5B [Source:HGNC Symbol;Acc:HGNC:17362]	10	61901683	62096944	195261	NA	153	222	138	395	444	291	275.118	1.2044	0.2037	3.1e-11	2.2e-09		171	376.667		2.20273
ENSG00000142188	TMEM50B	transmembrane protein 50B [Source:HGNC Symbol;Acc:HGNC:1280]	21	33432484	33479974	47490	NA	232	347	238	637	703	442	433.677	1.2016	0.1843	6.4e-13	6.5e-11		272.333	594		2.18115
ENSG00000169583	CLIC3	chloride intracellular channel 3 [Source:HGNC Symbol;Acc:HGNC:2064]	9	136994607	136996568	1961	NA	89	73	78	211	186	165	136.608	1.2006	0.2519	1.8e-08	6.6e-07		80	187.333		2.34167
ENSG00000134317	GRHL1	grainyhead like transcription factor 1 [Source:HGNC Symbol;Acc:HGNC:17923]	2	9951692	10002277	50585	NA	4	11	5	33	22	17	15.0543	1.2001	0.5627	0.00032	0.0031		6.66667	24		3.6
ENSG00000115756	HPCAL1	hippocalcin like 1 [Source:HGNC Symbol;Acc:HGNC:5145]	2	10302888	10427617	124729	NA	28	34	27	73	74	72	53.052	1.1971	0.3377	4.2e-06	7.7e-05		29.6667	73		2.46067
ENSG00000102312	PORCN	porcupine O-acyltransferase [Source:HGNC Symbol;Acc:HGNC:17652]	X	48508958	48520814	11856	NA	4	7	6	35	14	18	13.8354	1.1953	0.5926	0.00041	0.0038		5.66667	22.3333		3.94118
ENSG00000257137	LINC02874	long intergenic non-protein coding RNA 2874 [Source:HGNC Symbol;Acc:HGNC:27473]	12	52205391	52213583	8192	NA	0	1	1	26	11	7	7.2408	1.1952	0.9024	0.0002	0.0021		0.666667	14.6667		22
ENSG00000135047	CTSL	cathepsin L [Source:HGNC Symbol;Acc:HGNC:2537]	9	87724050	87731469	7419	NA	384	786	351	1410	1122	769	785.489	1.1929	0.1925	5.5e-12	4.5e-10		507	1100.33		2.17028
ENSG00000013364	MVP	major vault protein [Source:HGNC Symbol;Acc:HGNC:7531]	16	29820393	29848039	27646	NA	83	86	75	350	142	123	137.433	1.1925	0.2699	1e-07	3e-06		81.3333	205		2.52049
ENSG00000166997	CNPY4	canopy FGF signaling regulator 4 [Source:HGNC Symbol;Acc:HGNC:28631]	7	100119633	100125508	5875	NA	6	8	3	24	27	14	13.6621	1.1889	0.5906	0.00043	0.004		5.66667	21.6667		3.82353
ENSG00000248323	LUCAT1	lung cancer associated transcript 1 [Source:HGNC Symbol;Acc:HGNC:48498]	5	91054833	91314547	259714	NA	185	159	180	508	378	314	288.72	1.1888	0.207	9.3e-11	5.5e-09		174.667	400		2.29008
ENSG00000185909	KLHDC8B	kelch domain containing 8B [Source:HGNC Symbol;Acc:HGNC:28557]	3	49171597	49176486	4889	NA	1	2	1	19	10	9	6.9242	1.1854	0.8119	0.0005	0.0045		1.33333	12.6667		9.5
ENSG00000172057	ORMDL3	ORMDL sphingolipid biosynthesis regulator 3 [Source:HGNC Symbol;Acc:HGNC:16038]	17	39921040	39927601	6561	NA	8	11	3	52	19	14	16.6783	1.184	0.5703	0.00039	0.0037		7.33333	28.3333		3.86364
ENSG00000078902	TOLLIP	toll interacting protein [Source:HGNC Symbol;Acc:HGNC:16476]	11	1274370	1309654	35284	NA	11	12	7	57	20	23	20.9548	1.1811	0.5044	0.00022	0.0022		10	33.3333		3.33333
ENSG00000168658	VWA3B	von Willebrand factor A domain containing 3B [Source:HGNC Symbol;Acc:HGNC:28385]	2	98087115	98313299	226184	NA	8	23	13	65	32	30	27.6086	1.1784	0.4404	8.7e-05	0.001		14.6667	42.3333		2.88636
ENSG00000276023	DUSP14	dual specificity phosphatase 14 [Source:HGNC Symbol;Acc:HGNC:17007]	17	37489890	37513501	23611	NA	257	640	266	1067	775	650	597.547	1.1733	0.2184	8.5e-10	4.1e-08		387.667	830.667		2.14273
ENSG00000115325	DOK1	docking protein 1 [Source:HGNC Symbol;Acc:HGNC:2990]	2	74549025	74557551	8526	NA	3	6	8	29	16	20	13.9042	1.1731	0.5907	0.00048	0.0043		5.66667	21.6667		3.82353
ENSG00000189143	CLDN4	claudin 4 [Source:HGNC Symbol;Acc:HGNC:2046]	7	73799541	73832690	33149	NA	850	1203	986	3479	1478	1859	1616.65	1.1725	0.2023	7.3e-11	4.6e-09		1013	2272		2.24284
ENSG00000165898	ISCA2	iron-sulfur cluster assembly 2 [Source:HGNC Symbol;Acc:HGNC:19857]	14	74493755	74497106	3351	NA	88	83	51	290	186	85	124.636	1.1704	0.2864	5.1e-07	1.2e-05		74	187		2.52703
ENSG00000134202	GSTM3	glutathione S-transferase mu 3 [Source:HGNC Symbol;Acc:HGNC:4635]	1	109733931	109741038	7107	NA	19	31	28	55	86	55	46.9846	1.1682	0.3714	2e-05	0.0003		26	65.3333		2.51282
ENSG00000266304	LIVAR	liver cell viability associated lncRNA [Source:HGNC Symbol;Acc:HGNC:53130]	18	70335500	70337310	1810	NA	32	18	17	60	78	44	42.4267	1.1625	0.3968	4.3e-05	0.00057		22.3333	60.6667		2.71642
ENSG00000164251	F2RL1	F2R like trypsin receptor 1 [Source:HGNC Symbol;Acc:HGNC:3538]	5	76818932	76835315	16383	NA	68	115	64	332	175	94	133.125	1.1603	0.271	2.2e-07	6e-06		82.3333	200.333		2.4332
ENSG00000174899	SLC66A1L	solute carrier family 66 member 1 like (pseudogene) [Source:HGNC Symbol;Acc:HGNC:25146]	3	157543245	157677749	134504	NA	45	42	40	103	114	82	72.4354	1.1528	0.2962	1.3e-06	2.7e-05		42.3333	99.6667		2.35433
ENSG00000104267	CA2	carbonic anhydrase 2 [Source:HGNC Symbol;Acc:HGNC:1373]	8	85463967	85481493	17526	NA	8	8	2	36	28	9	14.41	1.1518	0.597	0.00058	0.0051		6	24.3333		4.05556
ENSG00000109321	AREG	amphiregulin [Source:HGNC Symbol;Acc:HGNC:651]	4	74445135	74455005	9870	NA	870	928	853	1710	2260	1669	1421.22	1.1503	0.2087	4.4e-10	2.2e-08		883.667	1879.67		2.12712
ENSG00000115009	CCL20	C-C motif chemokine ligand 20 [Source:HGNC Symbol;Acc:HGNC:10619]	2	227805738	227817564	11826	NA	3	16	11	22	48	25	21.4594	1.1492	0.5395	0.0004	0.0038		10	31.6667		3.16667
ENSG00000137942	FNBP1L	formin binding protein 1 like [Source:HGNC Symbol;Acc:HGNC:20851]	1	93448117	93554661	106544	NA	21	27	26	88	61	40	42.9716	1.1467	0.3436	1.1e-05	0.00018		24.6667	63		2.55405
ENSG00000121064	SCPEP1	serine carboxypeptidase 1 [Source:HGNC Symbol;Acc:HGNC:29507]	17	56978128	57006768	28640	NA	63	122	60	284	165	112	128.677	1.1454	0.2504	6.2e-08	1.9e-06		81.6667	187		2.2898
ENSG00000129991	TNNI3	troponin I3, cardiac type [Source:HGNC Symbol;Acc:HGNC:11947]	19	55151766	55157773	6007	NA	16	28	20	52	58	49	38.0838	1.1395	0.3774	3.5e-05	0.00048		21.3333	53		2.48438
ENSG00000213190	MLLT11	MLLT11 transcription factor 7 cofactor [Source:HGNC Symbol;Acc:HGNC:16997]	1	151060396	151069544	9148	NA	89	100	79	289	211	114	142.74	1.1367	0.2296	9.9e-09	3.8e-07		89.3333	204.667		2.29104
ENSG00000138175	ARL3	ADP ribosylation factor like GTPase 3 [Source:HGNC Symbol;Acc:HGNC:694]	10	102673730	102714397	40667	NA	392	420	328	911	878	617	593.473	1.1366	0.1731	6.8e-13	6.9e-11		380	802		2.11053
ENSG00000137691	CFAP300	cilia and flagella associated protein 300 [Source:HGNC Symbol;Acc:HGNC:28188]	11	102047436	102084554	37118	NA	143	246	127	479	370	250	263.136	1.136	0.1934	5.7e-11	3.7e-09		172	366.333		2.12984
ENSG00000078018	MAP2	microtubule associated protein 2 [Source:HGNC Symbol;Acc:HGNC:6839]	2	209424046	209734147	310101	NA	55	62	44	143	137	86	87.5463	1.136	0.2607	1.8e-07	4.9e-06		53.6667	122		2.27329
ENSG00000227634	LINC01714	long intergenic non-protein coding RNA 1714 [Source:HGNC Symbol;Acc:HGNC:52501]	1	8201517	8215210	13693	NA	11	14	7	44	34	19	20.9808	1.136	0.4747	0.00023	0.0023		10.6667	32.3333		3.03125
ENSG00000021300	PLEKHB1	pleckstrin homology domain containing B1 [Source:HGNC Symbol;Acc:HGNC:19079]	11	73646177	73662819	16642	NA	20	58	31	145	51	76	61.7746	1.1359	0.3618	2.4e-05	0.00035		36.3333	90.6667		2.49541
ENSG00000073464	CLCN4	chloride voltage-gated channel 4 [Source:HGNC Symbol;Acc:HGNC:2022]	X	10156974	10237660	80686	NA	7	10	7	53	17	16	17.3152	1.1352	0.5419	0.00046	0.0042		8	28.6667		3.58333
ENSG00000092621	PHGDH	phosphoglycerate dehydrogenase [Source:HGNC Symbol;Acc:HGNC:8923]	1	119648410	119744218	95808	NA	118	99	122	364	191	224	187.245	1.1326	0.2501	8.2e-08	2.5e-06		113	259.667		2.29794
ENSG00000235899	LINC01564	long intergenic non-protein coding RNA 1564 [Source:HGNC Symbol;Acc:HGNC:51361]	6	53616470	53707024	90554	NA	4	10	2	21	23	16	12.7823	1.1323	0.6056	0.00069	0.0059		5.33333	20		3.75
ENSG00000160691	SHC1	SHC adaptor protein 1 [Source:HGNC Symbol;Acc:HGNC:10840]	1	154962297	154974395	12098	NA	36	89	58	184	109	117	97.8534	1.1301	0.2765	6.2e-07	1.5e-05		61	136.667		2.24044
ENSG00000171608	PIK3CD	phosphatidylinositol-4,5-bisphosphate 3-kinase catalytic subunit delta [Source:HGNC Symbol;Acc:HGNC:8977]	1	9629888	9729114	99226	NA	0	1	2	15	13	8	6.5516	1.1297	0.836	0.00051	0.0046		1	12		12
ENSG00000104863	LIN7B	lin-7 homolog B, crumbs cell polarity complex component [Source:HGNC Symbol;Acc:HGNC:17788]	19	49114323	49118460	4137	NA	4	4	3	28	14	10	10.1472	1.1283	0.6531	0.00084	0.0069		3.66667	17.3333		4.72727
ENSG00000169855	ROBO1	roundabout guidance receptor 1 [Source:HGNC Symbol;Acc:HGNC:10249]	3	78597238	79767998	1170760	NA	9	14	8	32	31	27	20.5929	1.1281	0.4796	0.00026	0.0026		10.3333	30		2.90323
ENSG00000178075	GRAMD1C	GRAM domain containing 1C [Source:HGNC Symbol;Acc:HGNC:25252]	3	113828181	113947174	118993	NA	33	39	31	85	93	63	57.9766	1.1265	0.3091	3.9e-06	7.3e-05		34.3333	80.3333		2.33981
ENSG00000131981	LGALS3	galectin 3 [Source:HGNC Symbol;Acc:HGNC:6563]	14	55124109	55145423	21314	NA	868	1365	795	3122	1652	1594	1528.75	1.1239	0.1728	1.1e-12	1e-10		1009.33	2122.67		2.10304
ENSG00000084444	FAM234B	family with sequence similarity 234 member B [Source:HGNC Symbol;Acc:HGNC:29288]	12	13044380	13142521	98141	NA	19	55	36	123	84	56	60.1836	1.1239	0.3198	6.5e-06	0.00011		36.6667	87.6667		2.39091
ENSG00000227051	C14orf132	chromosome 14 open reading frame 132 [Source:HGNC Symbol;Acc:HGNC:20346]	14	96039361	96093971	54610	NA	1	3	2	12	15	11	7.6374	1.1233	0.7461	0.00086	0.0071		2	12.6667		6.33333
ENSG00000142657	PGD	phosphogluconate dehydrogenase [Source:HGNC Symbol;Acc:HGNC:8891]	1	10398591	10420511	21920	NA	500	761	548	1509	988	1209	929.502	1.1226	0.1911	6.1e-11	3.9e-09		603	1235.33		2.04865
ENSG00000107789	MINPP1	multiple inositol-polyphosphate phosphatase 1 [Source:HGNC Symbol;Acc:HGNC:7102]	10	87504874	87553461	48587	NA	95	165	95	413	194	182	184.039	1.1224	0.2314	1.8e-08	6.5e-07		118.333	263		2.22254
ENSG00000118523	CCN2	cellular communication network factor 2 [Source:HGNC Symbol;Acc:HGNC:2500]	6	131948175	131951372	3197	NA	4	3	2	13	16	15	9.406	1.1222	0.6861	0.00091	0.0074		3	14.6667		4.88889
ENSG00000268223	ARL14EPL	ADP ribosylation factor like GTPase 14 effector protein like [Source:HGNC Symbol;Acc:HGNC:44201]	5	116032323	116060118	27795	NA	6	7	2	29	26	8	12.437	1.1216	0.6177	0.00079	0.0065		5	21		4.2
ENSG00000035403	VCL	vinculin [Source:HGNC Symbol;Acc:HGNC:12665]	10	73995192	74121363	126171	NA	134	195	157	480	281	276	251.111	1.1209	0.1941	1.1e-10	6.6e-09		162	345.667		2.13374
ENSG00000242802	AP5Z1	adaptor related protein complex 5 subunit zeta 1 [Source:HGNC Symbol;Acc:HGNC:22197]	7	4775614	4794397	18783	NA	6	10	6	26	19	26	16.1298	1.1198	0.5439	0.00053	0.0047		7.33333	23.6667		3.22727
ENSG00000008311	AASS	aminoadipate-semialdehyde synthase [Source:HGNC Symbol;Acc:HGNC:17366]	7	122064582	122144308	79726	NA	2	3	4	25	9	13	9.291	1.1184	0.6877	0.00093	0.0075		3	15.6667		5.22222
ENSG00000104805	NUCB1	nucleobindin 1 [Source:HGNC Symbol;Acc:HGNC:8043]	19	48900049	48923473	23424	NA	21	21	26	67	38	69	42.3104	1.1174	0.4013	8.2e-05	0.00098		22.6667	58		2.55882
ENSG00000141574	SECTM1	secreted and transmembrane 1 [Source:HGNC Symbol;Acc:HGNC:10707]	17	82321023	82334074	13051	NA	20	20	22	64	48	45	37.0185	1.1161	0.3698	3.9e-05	0.00053		20.6667	52.3333		2.53226
ENSG00000102886	GDPD3	glycerophosphodiester phosphodiesterase domain containing 3 [Source:HGNC Symbol;Acc:HGNC:28638]	16	30104809	30113537	8728	NA	94	138	105	309	212	193	174.223	1.114	0.2029	6e-10	3e-08		112.333	238		2.11869
ENSG00000158615	PPP1R15B	protein phosphatase 1 regulatory subunit 15B [Source:HGNC Symbol;Acc:HGNC:14951]	1	204396491	204411887	15396	NA	43	42	36	97	115	69	67.7352	1.1136	0.3009	3.3e-06	6.4e-05		40.3333	93.6667		2.32231
ENSG00000090861	AARS1	alanyl-tRNA synthetase 1 [Source:HGNC Symbol;Acc:HGNC:20]	16	70251982	70289707	37725	NA	246	335	275	939	481	428	438.891	1.1111	0.1851	2.9e-11	2.1e-09		285.333	616		2.15888
ENSG00000134970	TMED7	transmembrane p24 trafficking protein 7 [Source:HGNC Symbol;Acc:HGNC:24253]	5	115613209	115632992	19783	NA	57	142	90	271	265	112	150.821	1.1089	0.2652	4.6e-07	1.1e-05		96.3333	216		2.24221
ENSG00000023608	SNAPC1	small nuclear RNA activating complex polypeptide 1 [Source:HGNC Symbol;Acc:HGNC:11134]	14	61762419	61796428	34009	NA	50	57	48	130	141	79	84.0628	1.1088	0.2697	6.2e-07	1.5e-05		51.6667	116.667		2.25806
ENSG00000187193	MT1X	metallothionein 1X [Source:HGNC Symbol;Acc:HGNC:7405]	16	56682469	56684196	1727	NA	30	53	26	94	97	59	59.3004	1.1086	0.3089	5.3e-06	9.5e-05		36.3333	83.3333		2.29358
ENSG00000139636	LMBR1L	limb development membrane protein 1 like [Source:HGNC Symbol;Acc:HGNC:18268]	12	49097135	49110900	13765	NA	5	11	12	54	14	26	19.9083	1.1073	0.5309	0.00053	0.0047		9.33333	31.3333		3.35714
ENSG00000169727	GPS1	G protein pathway suppressor 1 [Source:HGNC Symbol;Acc:HGNC:4549]	17	82050690	82057470	6780	NA	64	86	92	281	119	155	131.529	1.107	0.2707	6.9e-07	1.6e-05		80.6667	185		2.29339
ENSG00000167767	KRT80	keratin 80 [Source:HGNC Symbol;Acc:HGNC:27056]	12	52168995	52192014	23019	NA	18	25	21	75	46	40	37.0516	1.1065	0.3614	3.5e-05	0.00049		21.3333	53.6667		2.51562
ENSG00000143416	SELENBP1	selenium binding protein 1 [Source:HGNC Symbol;Acc:HGNC:10719]	1	151364303	151372707	8404	NA	6	25	12	72	27	27	26.6905	1.1062	0.4679	0.00028	0.0028		14.3333	42		2.93023
ENSG00000187091	PLCD1	phospholipase C delta 1 [Source:HGNC Symbol;Acc:HGNC:9060]	3	38007495	38029642	22147	NA	2	1	0	11	11	12	6.632	1.1038	0.8309	0.00058	0.0051		1	11.3333		11.3333
ENSG00000137364	TPMT	thiopurine S-methyltransferase [Source:HGNC Symbol;Acc:HGNC:12014]	6	18128310	18155077	26767	NA	131	231	129	385	412	227	249.008	1.1019	0.2092	2.3e-09	9.8e-08		163.667	341.333		2.08554
ENSG00000135549	PKIB	cAMP-dependent protein kinase inhibitor beta [Source:HGNC Symbol;Acc:HGNC:9018]	6	122471916	122726373	254457	NA	15	26	10	63	58	20	30.5743	1.0999	0.4282	0.00017	0.0018		17	47		2.76471
ENSG00000084731	KIF3C	kinesin family member 3C [Source:HGNC Symbol;Acc:HGNC:6321]	2	25926597	25982749	56152	NA	1	1	1	7	16	11	6.7311	1.0996	0.8321	0.00058	0.0051		1	11.3333		11.3333
ENSG00000208028	MIR616	microRNA 616 [Source:HGNC Symbol;Acc:HGNC:32872]	12	57519162	57519259	97	NA	2	3	4	26	9	12	9.1869	1.0992	0.685	0.001	0.0082		3	15.6667		5.22222
ENSG00000238160	LINC02863	long intergenic non-protein coding RNA 2863 [Source:HGNC Symbol;Acc:HGNC:41290]	5	132419415	132426714	7299	NA	12	8	7	42	21	23	18.832	1.099	0.5052	0.00045	0.0041		9	28.6667		3.18519
ENSG00000147883	CDKN2B	cyclin dependent kinase inhibitor 2B [Source:HGNC Symbol;Acc:HGNC:1788]	9	22002902	22009305	6403	NA	20	28	16	75	52	34	36.5535	1.0969	0.3637	4.3e-05	0.00057		21.3333	53.6667		2.51562
ENSG00000108639	SYNGR2	synaptogyrin 2 [Source:HGNC Symbol;Acc:HGNC:11499]	17	78168580	78173527	4947	NA	285	477	368	1293	538	609	578.287	1.0943	0.2122	4.3e-09	1.8e-07		376.667	813.333		2.15929
ENSG00000183751	TBL3	transducin beta like 3 [Source:HGNC Symbol;Acc:HGNC:11587]	16	1972052	1982929	10877	NA	63	145	84	341	119	195	154.72	1.0935	0.294	3.4e-06	6.5e-05		97.3333	218.333		2.24315
ENSG00000226564	FTH1P20	ferritin heavy chain 1 pseudogene 20 [Source:HGNC Symbol;Acc:HGNC:37639]	2	180872866	180873414	548	NA	170	177	166	435	260	395	275.119	1.0927	0.2488	1.9e-07	5.2e-06		171	363.333		2.12476
ENSG00000006747	SCIN	scinderin [Source:HGNC Symbol;Acc:HGNC:21695]	7	12570576	12660182	89606	NA	2	8	3	32	16	9	10.9374	1.0919	0.6375	0.001	0.0081		4.33333	19		4.38462
ENSG00000189060	H1-0	H1.0 linker histone [Source:HGNC Symbol;Acc:HGNC:4714]	22	37805228	37807432	2204	NA	193	256	144	1300	504	222	400.032	1.0907	0.5044	0.00048	0.0043		197.667	675.333		3.41653
ENSG00000176244	ACBD7	acyl-CoA binding domain containing 7 [Source:HGNC Symbol;Acc:HGNC:17715]	10	15075474	15088776	13302	NA	34	33	19	57	93	57	50.268	1.0888	0.3685	5.5e-05	0.0007		28.6667	69		2.40698
ENSG00000178053	MLF1	myeloid leukemia factor 1 [Source:HGNC Symbol;Acc:HGNC:7125]	3	158571162	158607252	36090	NA	671	1139	689	2104	1747	1150	1226.32	1.0873	0.1506	9.3e-15	1.3e-12		833	1667		2.0012
ENSG00000169228	RAB24	RAB24, member RAS oncogene family [Source:HGNC Symbol;Acc:HGNC:9765]	5	177301197	177303744	2547	NA	7	3	6	38	16	12	13.1816	1.0865	0.5967	0.00092	0.0075		5.33333	22		4.125
ENSG00000274070	CASTOR2	cytosolic arginine sensor for mTORC1 subunit 2 [Source:HGNC Symbol;Acc:HGNC:37073]	7	74964704	75031528	66824	NA	2	3	4	15	13	15	9.1417	1.0847	0.6783	0.0011	0.0088		3	14.3333		4.77778
ENSG00000168067	MAP4K2	mitogen-activated protein kinase kinase kinase kinase 2 [Source:HGNC Symbol;Acc:HGNC:6864]	11	64784917	64803241	18324	NA	0	6	4	15	15	16	9.7514	1.0783	0.6791	0.0012	0.0091		3.33333	15.3333		4.6
ENSG00000173890	GPR160	G protein-coupled receptor 160 [Source:HGNC Symbol;Acc:HGNC:23693]	3	170037994	170085392	47398	NA	33	53	33	111	94	61	63.1987	1.0778	0.2854	3e-06	5.7e-05		39.6667	88.6667		2.23529
ENSG00000141524	TMC6	transmembrane channel like 6 [Source:HGNC Symbol;Acc:HGNC:18021]	17	78107396	78132407	25011	NA	30	33	28	89	63	59	50.5901	1.0774	0.3165	1.2e-05	0.0002		30.3333	70.3333		2.31868
ENSG00000111275	ALDH2	aldehyde dehydrogenase 2 family member [Source:HGNC Symbol;Acc:HGNC:404]	12	111766886	111817532	50646	NA	12	37	17	100	41	33	37.6046	1.0738	0.404	0.00014	0.0016		22	58		2.63636
ENSG00000106682	EIF4H	eukaryotic translation initiation factor 4H [Source:HGNC Symbol;Acc:HGNC:12741]	7	74174230	74197122	22892	NA	229	529	291	1272	532	470	525.486	1.0716	0.2346	9.6e-08	2.8e-06		349.667	758		2.16778
ENSG00000182359	KBTBD3	kelch repeat and BTB domain containing 3 [Source:HGNC Symbol;Acc:HGNC:22934]	11	106051097	106077459	26362	NA	112	126	86	257	263	159	166.61	1.0711	0.2185	1.8e-08	6.6e-07		108	226.333		2.09568
ENSG00000105655	ISYNA1	inositol-3-phosphate synthase 1 [Source:HGNC Symbol;Acc:HGNC:29821]	19	18434387	18438167	3780	NA	26	37	51	143	64	70	64.1471	1.0701	0.3315	2.4e-05	0.00035		38	92.3333		2.42982
ENSG00000178971	CTC1	CST telomere replication complex component 1 [Source:HGNC Symbol;Acc:HGNC:26169]	17	8224814	8248058	23244	NA	14	23	16	65	26	46	31.8966	1.0671	0.4178	0.0002	0.0021		17.6667	45.6667		2.58491
ENSG00000151743	AMN1	antagonist of mitotic exit network 1 homolog [Source:HGNC Symbol;Acc:HGNC:27281]	12	31671141	31729121	57980	NA	96	186	124	283	302	231	204.944	1.0662	0.2205	2.7e-08	9.3e-07		135.333	272		2.00985
ENSG00000140545	MFGE8	milk fat globule EGF and factor V/VIII domain containing [Source:HGNC Symbol;Acc:HGNC:7036]	15	88898682	88913468	14786	NA	17	30	17	80	36	43	36.4629	1.0655	0.3783	9.4e-05	0.0011		21.3333	53		2.48438
ENSG00000130707	ASS1	argininosuccinate synthase 1 [Source:HGNC Symbol;Acc:HGNC:758]	9	130444960	130501274	56314	NA	20	33	13	69	43	47	37.3928	1.0649	0.3747	8.7e-05	0.001		22	53		2.40909
ENSG00000105290	APLP1	amyloid beta precursor like protein 1 [Source:HGNC Symbol;Acc:HGNC:597]	19	35867898	35879792	11894	NA	3	4	1	17	10	14	8.4411	1.0628	0.696	0.0013	0.0097		2.66667	13.6667		5.125
ENSG00000124466	LYPD3	LY6/PLAUR domain containing 3 [Source:HGNC Symbol;Acc:HGNC:24880]	19	43460786	43465608	4822	NA	132	314	144	612	333	280	290.811	1.058	0.2278	7.1e-08	2.2e-06		196.667	408.333		2.07627
ENSG00000149428	HYOU1	hypoxia up-regulated 1 [Source:HGNC Symbol;Acc:HGNC:16931]	11	119044187	119057227	13040	NA	68	90	54	142	127	173	113.666	1.0571	0.2941	6.8e-06	0.00012		70.6667	147.333		2.08491
ENSG00000160050	CCDC28B	coiled-coil domain containing 28B [Source:HGNC Symbol;Acc:HGNC:28163]	1	32200594	32205453	4859	NA	48	74	64	162	124	107	96.4355	1.0569	0.2459	3.6e-07	9.2e-06		62	131		2.1129
ENSG00000131437	KIF3A	kinesin family member 3A [Source:HGNC Symbol;Acc:HGNC:6319]	5	132692627	132737638	45011	NA	268	318	297	717	688	396	443.458	1.0549	0.1771	5.5e-11	3.6e-09		294.333	600.333		2.03964
ENSG00000154511	DIPK1A	divergent protein kinase domain 1A [Source:HGNC Symbol;Acc:HGNC:32213]	1	92832736	92961522	128786	NA	10	14	11	46	31	21	21.703	1.054	0.4489	0.00037	0.0035		11.6667	32.6667		2.8
ENSG00000175634	RPS6KB2	ribosomal protein S6 kinase B2 [Source:HGNC Symbol;Acc:HGNC:10437]	11	67428459	67435401	6942	NA	1	4	2	33	5	9	8.3188	1.0535	0.7335	0.0012	0.0096		2.33333	15.6667		6.71429
ENSG00000185467	KPNA7	karyopherin subunit alpha 7 [Source:HGNC Symbol;Acc:HGNC:21839]	7	99173571	99250075	76504	NA	31	33	16	96	63	37	44.4642	1.0505	0.3501	5.7e-05	0.00072		26.6667	65.3333		2.45
ENSG00000272288	ILRUN-AS1	ILRUN antisense RNA 1 [Source:HGNC Symbol;Acc:HGNC:55216]	6	34696316	34697478	1162	NA	9	14	7	23	26	35	20.2618	1.0485	0.5057	0.0007	0.0059		10	28		2.8
ENSG00000100243	CYB5R3	cytochrome b5 reductase 3 [Source:HGNC Symbol;Acc:HGNC:2873]	22	42615729	42720870	105141	NA	13	17	11	51	25	33	25.0482	1.0442	0.4351	0.00034	0.0032		13.6667	36.3333		2.65854
ENSG00000231233	CFAP58-DT	CFAP58 divergent transcript [Source:HGNC Symbol;Acc:HGNC:45243]	10	104351299	104353625	2326	NA	0	1	1	15	11	9	6.271	1.0422	0.8568	0.00049	0.0044		0.666667	11.6667		17.5
ENSG00000116016	EPAS1	endothelial PAS domain protein 1 [Source:HGNC Symbol;Acc:HGNC:3374]	2	46293666	46386697	93031	NA	16	9	12	33	39	30	24.0829	1.0366	0.4573	0.00048	0.0044		12.3333	34		2.75676
ENSG00000151929	BAG3	BAG cochaperone 3 [Source:HGNC Symbol;Acc:HGNC:939]	10	119651379	119677819	26440	NA	21	31	11	73	46	35	35.1944	1.0319	0.378	0.00014	0.0016		21	51.3333		2.44444
ENSG00000142677	IL22RA1	interleukin 22 receptor subunit alpha 1 [Source:HGNC Symbol;Acc:HGNC:13700]	1	24119770	24143140	23370	NA	6	10	3	28	16	19	13.7177	1.0316	0.5591	0.0012	0.009		6.33333	21		3.31579
ENSG00000137501	SYTL2	synaptotagmin like 2 [Source:HGNC Symbol;Acc:HGNC:15585]	11	85694223	85811159	116936	NA	4	6	5	25	23	9	11.6663	1.0309	0.5913	0.0013	0.01		5	19		3.8
ENSG00000124299	PEPD	peptidase D [Source:HGNC Symbol;Acc:HGNC:8840]	19	33386949	33521823	134874	NA	31	67	39	178	60	78	72.5493	1.0308	0.3253	3.6e-05	0.0005		45.6667	105.333		2.30657
ENSG00000100934	SEC23A	SEC23 homolog A, COPII coat complex component [Source:HGNC Symbol;Acc:HGNC:10701]	14	39031918	39109646	77728	NA	64	79	64	235	131	87	105.935	1.0288	0.2492	9e-07	2e-05		69	151		2.18841
ENSG00000149564	ESAM	endothelial cell adhesion molecule [Source:HGNC Symbol;Acc:HGNC:17474]	11	124752582	124762290	9708	NA	23	36	27	134	59	29	47.7253	1.0249	0.3694	0.00013	0.0014		28.6667	74		2.5814
ENSG00000125734	GPR108	G protein-coupled receptor 108 [Source:HGNC Symbol;Acc:HGNC:17829]	19	6729913	6737580	7667	NA	54	95	60	242	101	109	106.442	1.0238	0.2677	3.3e-06	6.3e-05		69.6667	150.667		2.16268
ENSG00000213937	CLDN9	claudin 9 [Source:HGNC Symbol;Acc:HGNC:2051]	16	3012922	3014505	1583	NA	3	5	2	24	13	9	8.9973	1.0215	0.6531	0.0016	0.012		3.33333	15.3333		4.6
ENSG00000141543	EIF4A3	eukaryotic translation initiation factor 4A3 [Source:HGNC Symbol;Acc:HGNC:18683]	17	80134368	80147151	12783	NA	37	59	39	110	109	67	69.5494	1.0183	0.2756	5.7e-06	0.0001		45	95.3333		2.11852
ENSG00000104953	TLE6	TLE family member 6, subcortical maternal complex member [Source:HGNC Symbol;Acc:HGNC:30788]	19	2977537	2995179	17642	NA	6	4	3	19	14	17	10.9643	1.0178	0.6111	0.0016	0.011		4.33333	16.6667		3.84615
ENSG00000116791	CRYZ	crystallin zeta [Source:HGNC Symbol;Acc:HGNC:2419]	1	74705481	74733408	27927	NA	160	360	197	646	522	273	345.985	1.0171	0.2107	3.7e-08	1.2e-06		239	480.333		2.00976
ENSG00000184254	ALDH1A3	aldehyde dehydrogenase 1 family member A3 [Source:HGNC Symbol;Acc:HGNC:409]	15	100877713	100916626	38913	NA	42	88	43	167	122	76	86.6012	1.016	0.2661	3.5e-06	6.7e-05		57.6667	121.667		2.10983
ENSG00000291112		novel transcript	6	27356450	27375277	18827	NA	2	2	1	13	12	9	6.659	1.0146	0.7432	0.0014	0.011		1.66667	11.3333		6.8
ENSG00000204388	HSPA1B	heat shock protein family A (Hsp70) member 1B [Source:HGNC Symbol;Acc:HGNC:5233]	6	31827737	31830254	2517	NA	1	7	6	26	12	16	11.3173	1.013	0.6122	0.0016	0.012		4.66667	18		3.85714
ENSG00000118785	SPP1	secreted phosphoprotein 1 [Source:HGNC Symbol;Acc:HGNC:11255]	4	87975666	87983532	7866	NA	0	1	1	7	17	10	6.4933	1.0117	0.8514	0.00054	0.0048		0.666667	11.3333		17
ENSG00000167797	CDK2AP2	cyclin dependent kinase 2 associated protein 2 [Source:HGNC Symbol;Acc:HGNC:30833]	11	67506496	67508649	2153	NA	1515	1012	1120	3541	2614	1623	1880.32	1.0115	0.2134	5.9e-08	1.9e-06		1215.67	2592.67		2.13271
ENSG00000116260	QSOX1	quiescin sulfhydryl oxidase 1 [Source:HGNC Symbol;Acc:HGNC:9756]	1	180154868	180204030	49162	NA	17	23	19	64	38	39	33.2277	1.0082	0.3711	0.00017	0.0018		19.6667	47		2.38983
ENSG00000163322	ABRAXAS1	abraxas 1, BRCA1 A complex subunit [Source:HGNC Symbol;Acc:HGNC:25829]	4	83459516	83523348	63832	NA	6	10	5	26	22	17	14.3619	1.006	0.5295	0.0012	0.0092		7	21.6667		3.09524
ENSG00000203722	RAET1G	retinoic acid early transcript 1G [Source:HGNC Symbol;Acc:HGNC:16795]	6	149916877	149923121	6244	NA	11	20	15	44	48	24	26.6956	1.0047	0.4125	0.00037	0.0035		15.3333	38.6667		2.52174
ENSG00000168906	MAT2A	methionine adenosyltransferase 2A [Source:HGNC Symbol;Acc:HGNC:6904]	2	85539167	85545281	6114	NA	270	563	332	1351	597	465	564.351	1.0021	0.2213	1.7e-07	4.8e-06		388.333	804.333		2.07124
ENSG00000159023	EPB41	erythrocyte membrane protein band 4.1 [Source:HGNC Symbol;Acc:HGNC:3377]	1	28887090	29120046	232956	NA	92	115	102	262	194	159	153.202	1.0006	0.2053	3.3e-08	1.1e-06		103	205		1.99029
ENSG00000104687	GSR	glutathione-disulfide reductase [Source:HGNC Symbol;Acc:HGNC:4623]	8	30678065	30727846	49781	NA	0	7	3	12	17	15	9.4247	1	0.6717	0.0018	0.013		3.33333	14.6667		4.4
ENSG00000238290	ERRFI1-DT	ERRFI1 divergent transcript [Source:HGNC Symbol;Acc:HGNC:55646]	1	8026737	8122702	95965	NA	19	15	13	39	34	44	28.7525	0.9987	0.4259	0.00048	0.0043		15.6667	39		2.48936
ENSG00000197746	PSAP	prosaposin [Source:HGNC Symbol;Acc:HGNC:9498]	10	71816297	71851251	34954	NA	1020	1855	1152	4737	1960	1614	1947.63	0.9986	0.209	5.4e-08	1.7e-06		1342.33	2770.33		2.06382
ENSG00000132004	FBXW9	F-box and WD repeat domain containing 9 [Source:HGNC Symbol;Acc:HGNC:28136]	19	12688052	12696631	8579	NA	4	10	7	40	15	15	14.5086	0.9986	0.5433	0.0014	0.01		7	23.3333		3.33333
ENSG00000289086		novel transcript	3	150370257	150370863	606	NA	6	7	11	28	37	12	16.6787	0.9968	0.5259	0.0013	0.0096		8	25.6667		3.20833
ENSG00000198380	GFPT1	glutamine--fructose-6-phosphate transaminase 1 [Source:HGNC Symbol;Acc:HGNC:4241]	2	69319779	69387250	67471	NA	82	152	122	321	232	158	173.595	0.9966	0.2087	5.5e-08	1.8e-06		118.667	237		1.99719
ENSG00000144815	NXPE3	neurexophilin and PC-esterase domain family member 3 [Source:HGNC Symbol;Acc:HGNC:28238]	3	101779176	101843743	64567	NA	3	2	3	16	15	9	8.0854	0.9962	0.6742	0.0019	0.013		2.66667	13.3333		5
ENSG00000124702	KLHDC3	kelch domain containing 3 [Source:HGNC Symbol;Acc:HGNC:20704]	6	43014102	43021298	7196	NA	21	28	22	107	39	33	39.4652	0.9933	0.3754	0.00022	0.0023		23.6667	59.6667		2.52113
ENSG00000259343	TMC3-AS1	TMC3 antisense RNA 1 [Source:HGNC Symbol;Acc:HGNC:51424]	15	81324337	81518200	193863	NA	2	8	6	22	15	18	12.0829	0.993	0.5817	0.0017	0.012		5.33333	18.3333		3.4375
ENSG00000067221	STOML1	stomatin like 1 [Source:HGNC Symbol;Acc:HGNC:14560]	15	73978925	73994622	15697	NA	25	29	30	81	54	53	45.5404	0.9917	0.3264	6.8e-05	0.00084		28	62.6667		2.2381
ENSG00000113811	SELENOK	selenoprotein K [Source:HGNC Symbol;Acc:HGNC:30394]	3	53884416	53891885	7469	NA	1279	1533	1254	2387	3195	2120	1993.81	0.9916	0.1927	8.4e-09	3.3e-07		1355.33	2567.33		1.89424
ENSG00000126803	HSPA2	heat shock protein family A (Hsp70) member 2 [Source:HGNC Symbol;Acc:HGNC:5235]	14	64535904	64546173	10269	NA	44	97	63	250	118	79	102.385	0.9913	0.2804	1.2e-05	0.0002		68	149		2.19118
ENSG00000175793	SFN	stratifin [Source:HGNC Symbol;Acc:HGNC:10773]	1	26863148	26864456	1308	NA	58	48	35	178	70	76	75.4414	0.9898	0.3127	4.6e-05	0.0006		47	108		2.29787
ENSG00000105552	BCAT2	branched chain amino acid transaminase 2 [Source:HGNC Symbol;Acc:HGNC:977]	19	48795061	48811029	15968	NA	70	144	99	283	159	178	153.692	0.9888	0.2352	8.2e-07	1.9e-05		104.333	206.667		1.98083
ENSG00000167107	ACSF2	acyl-CoA synthetase family member 2 [Source:HGNC Symbol;Acc:HGNC:26101]	17	50426157	50474845	48688	NA	38	38	30	119	69	50	55.8135	0.9879	0.304	3.5e-05	0.00048		35.3333	79.3333		2.24528
ENSG00000159200	RCAN1	regulator of calcineurin 1 [Source:HGNC Symbol;Acc:HGNC:3040]	21	34513141	34615113	101972	NA	460	394	478	918	1171	611	677.715	0.9875	0.2216	2.7e-07	7e-06		444	900		2.02703
ENSG00000160712	IL6R	interleukin 6 receptor [Source:HGNC Symbol;Acc:HGNC:6019]	1	154405192	154469450	64258	NA	2	6	2	30	9	9	9.0446	0.9872	0.6608	0.002	0.014		3.33333	16		4.8
ENSG00000036672	USP2	ubiquitin specific peptidase 2 [Source:HGNC Symbol;Acc:HGNC:12618]	11	119355214	119381711	26497	NA	0	3	0	11	11	10	6.0654	0.9849	0.8057	0.001	0.0081		1	10.6667		10.6667
ENSG00000108828	VAT1	vesicle amine transport 1 [Source:HGNC Symbol;Acc:HGNC:16919]	17	43014606	43025123	10517	NA	22	23	20	64	42	44	36.1387	0.982	0.3582	0.00018	0.0019		21.6667	50		2.30769
ENSG00000225697	SLC26A6	solute carrier family 26 member 6 [Source:HGNC Symbol;Acc:HGNC:14472]	3	48625722	48635493	9771	NA	4	7	4	21	14	17	11.4268	0.982	0.5825	0.0018	0.013		5	17.3333		3.46667
ENSG00000166780	BMERB1	bMERB domain containing 1 [Source:HGNC Symbol;Acc:HGNC:19213]	16	15434474	15625028	190554	NA	2	5	4	20	13	12	9.3449	0.9814	0.6281	0.002	0.014		3.66667	15		4.09091
ENSG00000101782	RIOK3	RIO kinase 3 [Source:HGNC Symbol;Acc:HGNC:11451]	18	23453286	23486603	33317	NA	192	258	196	657	370	263	311.374	0.9809	0.1873	5.6e-09	2.2e-07		215.333	430		1.9969
ENSG00000204859	ZBTB48	zinc finger and BTB domain containing 48 [Source:HGNC Symbol;Acc:HGNC:4930]	1	6579993	6589280	9287	NA	20	19	21	60	36	46	34.3638	0.9803	0.3788	0.00028	0.0028		20	47.3333		2.36667
ENSG00000236682	MAP3K2-DT	MAP3K2 divergent transcript [Source:HGNC Symbol;Acc:HGNC:54088]	2	127388172	127406228	18056	NA	64	103	74	176	184	115	118.679	0.9801	0.2313	7.5e-07	1.7e-05		80.3333	158.333		1.97095
ENSG00000204516	MICB	MHC class I polypeptide-related sequence B [Source:HGNC Symbol;Acc:HGNC:7091]	6	31494880	31511124	16244	NA	2	14	7	41	24	11	15.408	0.9792	0.5461	0.0016	0.012		7.66667	25.3333		3.30435
ENSG00000138769	CDKL2	cyclin dependent kinase like 2 [Source:HGNC Symbol;Acc:HGNC:1782]	4	75576495	75630716	54221	NA	10	15	12	37	34	24	22.0446	0.9788	0.4341	0.00066	0.0056		12.3333	31.6667		2.56757
ENSG00000165181	SHOC1	shortage in chiasmata 1 [Source:HGNC Symbol;Acc:HGNC:26535]	9	111686170	111795008	108838	NA	6	2	7	19	14	22	12.5682	0.9774	0.5962	0.002	0.014		5	18.3333		3.66667
ENSG00000249279	LINC02057	long intergenic non-protein coding RNA 2057 [Source:HGNC Symbol;Acc:HGNC:52900]	5	61201303	61304811	103508	NA	30	20	24	66	63	43	41.4897	0.9769	0.3518	0.00017	0.0018		24.6667	57.3333		2.32432
ENSG00000178996	SNX18	sorting nexin 18 [Source:HGNC Symbol;Acc:HGNC:19245]	5	54517758	54546586	28828	NA	17	27	21	61	70	25	35.9112	0.9766	0.3769	0.00028	0.0028		21.6667	52		2.4
ENSG00000236830	CBR3-AS1	CBR3 antisense RNA 1 [Source:HGNC Symbol;Acc:HGNC:43664]	21	36131766	36175815	44049	NA	2	3	3	16	14	9	7.8646	0.9764	0.6706	0.0021	0.015		2.66667	13		4.875
ENSG00000254285	KRT8P3	keratin 8 pseudogene 3 [Source:HGNC Symbol;Acc:HGNC:31056]	8	61578219	61579668	1449	NA	54	96	43	221	86	103	96.9225	0.9763	0.2896	2.4e-05	0.00035		64.3333	136.667		2.12435
ENSG00000116852	KIF21B	kinesin family member 21B [Source:HGNC Symbol;Acc:HGNC:29442]	1	200969389	201023714	54325	NA	1	1	0	8	13	11	6.174	0.9763	0.8378	0.00069	0.0058		0.666667	10.6667		16
ENSG00000288787		novel transcript	3	153152237	153155303	3066	NA	2	0	1	2	16	16	7.2997	0.9754	0.8111	0.00099	0.0079		1	11.3333		11.3333
ENSG00000184949	FAM227A	family with sequence similarity 227 member A [Source:HGNC Symbol;Acc:HGNC:44197]	22	38578117	38656629	78512	NA	8	21	7	43	31	21	21.1647	0.9749	0.4562	0.00087	0.0072		12	31.6667		2.63889
ENSG00000196177	ACADSB	acyl-CoA dehydrogenase short/branched chain [Source:HGNC Symbol;Acc:HGNC:91]	10	123008978	123058290	49312	NA	41	55	34	110	97	63	65.881	0.9746	0.2751	1.3e-05	0.00021		43.3333	90		2.07692
ENSG00000163162	RNF149	ring finger protein 149 [Source:HGNC Symbol;Acc:HGNC:23137]	2	101271218	101308701	37483	NA	48	85	50	130	142	92	90.8314	0.9745	0.258	5.3e-06	9.5e-05		61	121.333		1.98907
ENSG00000116691	MIIP	migration and invasion inhibitory protein [Source:HGNC Symbol;Acc:HGNC:25715]	1	12019465	12032045	12580	NA	23	45	40	127	52	63	56.951	0.9744	0.327	9.1e-05	0.0011		36	80.6667		2.24074
ENSG00000123595	RAB9A	RAB9A, member RAS oncogene family [Source:HGNC Symbol;Acc:HGNC:9792]	X	13689127	13710504	21377	NA	187	356	196	551	477	348	347.468	0.9731	0.1836	4.2e-09	1.7e-07		246.333	458.667		1.86198
ENSG00000273143	DUSP5-DT	DUSP5 divergent transcript [Source:HGNC Symbol;Acc:HGNC:55154]	10	110428839	110496590	67751	NA	1	1	6	7	20	15	9.214	0.9703	0.6973	0.0021	0.014		2.66667	14		5.25
ENSG00000136943	CTSV	cathepsin V [Source:HGNC Symbol;Acc:HGNC:2538]	9	97029676	97156556	126880	NA	281	450	272	749	678	439	470.774	0.97	0.1655	1.7e-10	9.5e-09		334.333	622		1.86042
ENSG00000182606	TRAK1	trafficking kinesin protein 1 [Source:HGNC Symbol;Acc:HGNC:29947]	3	42013801	42225890	212089	NA	41	65	40	135	91	73	72.7604	0.9698	0.2633	7.9e-06	0.00013		48.6667	99.6667		2.04795
ENSG00000135709	KIAA0513	KIAA0513 [Source:HGNC Symbol;Acc:HGNC:29058]	16	85027781	85094230	66449	NA	2	5	3	15	16	11	8.802	0.9696	0.6411	0.0022	0.015		3.33333	14		4.2
ENSG00000178537	SLC25A20	solute carrier family 25 member 20 [Source:HGNC Symbol;Acc:HGNC:1421]	3	48856925	48898904	41979	NA	31	35	24	57	70	66	48.9993	0.9692	0.3431	0.00015	0.0016		30	64.3333		2.14444
ENSG00000256806	C17orf100	chromosome 17 open reading frame 100 [Source:HGNC Symbol;Acc:HGNC:34494]	17	6651761	6693202	41441	NA	2	1	3	17	8	11	7.1774	0.9683	0.7101	0.002	0.014		2	12		6
ENSG00000197157	SND1	staphylococcal nuclease and tudor domain containing 1 [Source:HGNC Symbol;Acc:HGNC:30646]	7	127652193	128092609	440416	NA	121	142	130	424	194	186	194.032	0.9671	0.223	5.2e-07	1.3e-05		131	268		2.0458
ENSG00000135677	GNS	glucosamine (N-acetyl)-6-sulfatase [Source:HGNC Symbol;Acc:HGNC:4422]	12	64713444	64759431	45987	NA	23	39	30	88	69	43	47.6107	0.9645	0.312	6.7e-05	0.00083		30.6667	66.6667		2.17391
ENSG00000198363	ASPH	aspartate beta-hydroxylase [Source:HGNC Symbol;Acc:HGNC:757]	8	61500555	61714640	214085	NA	949	1321	815	3512	1779	1028	1480.75	0.9637	0.2052	9.9e-08	2.9e-06		1028.33	2106.33		2.0483
ENSG00000049860	HEXB	hexosaminidase subunit beta [Source:HGNC Symbol;Acc:HGNC:4879]	5	74640022	74722647	82625	NA	41	107	40	209	140	60	93.164	0.9617	0.3103	6.6e-05	0.00082		62.6667	136.333		2.17553
ENSG00000165475	CRYL1	crystallin lambda 1 [Source:HGNC Symbol;Acc:HGNC:18246]	13	20403665	20525873	122208	NA	42	83	41	143	102	86	81.3863	0.9594	0.2633	9.8e-06	0.00016		55.3333	110.333		1.99398
ENSG00000100632	ERH	ERH mRNA splicing and mitosis factor [Source:HGNC Symbol;Acc:HGNC:3447]	14	69380127	69398299	18172	NA	1420	2431	1349	3313	3674	2420	2422.86	0.9587	0.1746	1.6e-09	7e-08		1733.33	3135.67		1.80904
ENSG00000167861	HID1	HID1 domain containing [Source:HGNC Symbol;Acc:HGNC:15736]	17	74950741	74973166	22425	NA	4	3	2	19	11	11	8.3896	0.9587	0.6513	0.0024	0.016		3	13.6667		4.55556
ENSG00000137198	GMPR	guanosine monophosphate reductase [Source:HGNC Symbol;Acc:HGNC:4376]	6	16238586	16295549	56963	NA	0	2	0	14	10	9	5.9239	0.9583	0.8335	0.00074	0.0062		0.666667	11		16.5
ENSG00000183741	CBX6	chromobox 6 [Source:HGNC Symbol;Acc:HGNC:1556]	22	38861421	38872249	10828	NA	71	139	94	238	203	141	145.383	0.9566	0.2153	3.4e-07	8.7e-06		101.333	194		1.91447
ENSG00000247596	TWF2	twinfilin actin binding protein 2 [Source:HGNC Symbol;Acc:HGNC:9621]	3	52228611	52246788	18177	NA	43	58	54	143	82	92	78.5725	0.9556	0.2701	1.5e-05	0.00023		51.6667	105.667		2.04516
ENSG00000125347	IRF1	interferon regulatory factor 1 [Source:HGNC Symbol;Acc:HGNC:6116]	5	132440439	132508719	68280	NA	92	109	78	318	140	122	137.672	0.9543	0.2444	3.6e-06	6.8e-05		93	193.333		2.07885
ENSG00000164535	DAGLB	diacylglycerol lipase beta [Source:HGNC Symbol;Acc:HGNC:28923]	7	6409125	6484190	75065	NA	27	37	35	96	62	54	51.3361	0.9542	0.3034	6e-05	0.00075		33	70.6667		2.14141
ENSG00000023909	GCLM	glutamate-cysteine ligase modifier subunit [Source:HGNC Symbol;Acc:HGNC:4312]	1	93885198	93909456	24258	NA	47	50	43	83	137	73	73.5458	0.9539	0.3085	7.1e-05	0.00087		46.6667	97.6667		2.09286
ENSG00000135678	CPM	carboxypeptidase M [Source:HGNC Symbol;Acc:HGNC:2311]	12	68842196	68971570	129374	NA	46	56	44	126	102	69	72.9567	0.9504	0.2597	9.7e-06	0.00016		48.6667	99		2.03425
ENSG00000139668	WDFY2	WD repeat and FYVE domain containing 2 [Source:HGNC Symbol;Acc:HGNC:20482]	13	51584454	51767709	183255	NA	19	23	15	72	34	31	31.3733	0.9485	0.38	0.00042	0.0039		19	45.6667		2.40351
ENSG00000110047	EHD1	EH domain containing 1 [Source:HGNC Symbol;Acc:HGNC:3242]	11	64851641	64888296	36655	NA	31	52	35	142	54	62	60.4597	0.9476	0.3141	9.4e-05	0.0011		39.3333	86		2.18644
ENSG00000179218	CALR	calreticulin [Source:HGNC Symbol;Acc:HGNC:1455]	19	12938577	12944489	5912	NA	140	161	134	362	241	224	209.369	0.9471	0.1929	3.8e-08	1.3e-06		145	275.667		1.90115
ENSG00000099817	POLR2E	RNA polymerase II, I and III subunit E [Source:HGNC Symbol;Acc:HGNC:9192]	19	1086573	1095380	8807	NA	209	366	252	802	371	412	391.763	0.9469	0.2033	1.3e-07	3.8e-06		275.667	528.333		1.91657
ENSG00000197978	GOLGA6L9	golgin A6 family like 9 [Source:HGNC Symbol;Acc:HGNC:37229]	15	82429815	82439153	9338	NA	1	2	3	12	18	6	7.0239	0.9461	0.7094	0.0023	0.015		2	12		6
ENSG00000132879	FBXO44	F-box protein 44 [Source:HGNC Symbol;Acc:HGNC:24847]	1	11654374	11663327	8953	NA	3	9	15	28	21	29	18.3252	0.9458	0.5163	0.0018	0.013		9	26		2.88889
ENSG00000172725	CORO1B	coronin 1B [Source:HGNC Symbol;Acc:HGNC:2253]	11	67435509	67443821	8312	NA	4	10	3	24	11	21	12.4517	0.9457	0.5767	0.0023	0.016		5.66667	18.6667		3.29412
ENSG00000105708	ZNF14	zinc finger protein 14 [Source:HGNC Symbol;Acc:HGNC:12924]	19	19710471	19733112	22641	NA	3	20	10	48	24	20	19.8868	0.9456	0.487	0.0015	0.011		11	30.6667		2.78788
ENSG00000064961	HMG20B	high mobility group 20B [Source:HGNC Symbol;Acc:HGNC:5002]	19	3572776	3579088	6312	NA	4	8	7	18	20	20	13.4123	0.9442	0.5444	0.0021	0.015		6.33333	19.3333		3.05263
ENSG00000131941	RHPN2	rhophilin Rho GTPase binding protein 2 [Source:HGNC Symbol;Acc:HGNC:19974]	19	32978591	33064888	86297	NA	41	60	51	124	108	73	75.4953	0.9439	0.2583	1e-05	0.00017		50.6667	101.667		2.00658
ENSG00000184867	ARMCX2	armadillo repeat containing X-linked 2 [Source:HGNC Symbol;Acc:HGNC:16869]	X	101655280	101659850	4570	NA	7	11	7	26	32	14	16.0244	0.9439	0.5003	0.0017	0.012		8.33333	24		2.88
ENSG00000123384	LRP1	LDL receptor related protein 1 [Source:HGNC Symbol;Acc:HGNC:6692]	12	57128482	57213361	84879	NA	12	20	14	36	27	46	27.2014	0.9427	0.4338	0.00095	0.0077		15.3333	36.3333		2.36957
ENSG00000255150	EID3	EP300 interacting inhibitor of differentiation 3 [Source:HGNC Symbol;Acc:HGNC:32961]	12	104303738	104305205	1467	NA	2	6	3	15	16	12	9.1638	0.9426	0.6243	0.0026	0.017		3.66667	14.3333		3.90909
ENSG00000198839	ZNF277	zinc finger protein 277 [Source:HGNC Symbol;Acc:HGNC:13070]	7	112206694	112343934	137240	NA	50	86	46	131	145	82	88.9244	0.9414	0.2613	1.3e-05	0.0002		60.6667	119.333		1.96703
ENSG00000105281	SLC1A5	solute carrier family 1 member 5 [Source:HGNC Symbol;Acc:HGNC:10943]	19	46774882	46788594	13712	NA	65	105	64	180	142	123	112.563	0.9395	0.2283	1.6e-06	3.4e-05		78	148.333		1.90171
ENSG00000034239	CLXN	calaxin [Source:HGNC Symbol;Acc:HGNC:25678]	8	48710788	48735311	24523	NA	59	69	50	169	128	68	87.782	0.9393	0.2541	9e-06	0.00015		59.3333	121.667		2.05056
ENSG00000235106	BRD3OS	BRD3 opposite strand [Source:HGNC Symbol;Acc:HGNC:24742]	9	134025480	134034666	9186	NA	5	4	5	22	13	15	10.881	0.9383	0.5819	0.0025	0.017		4.66667	16.6667		3.57143
ENSG00000156510	HKDC1	hexokinase domain containing 1 [Source:HGNC Symbol;Acc:HGNC:23302]	10	69220331	69267552	47221	NA	241	320	264	738	416	397	389.443	0.9372	0.1757	4.4e-09	1.8e-07		275	517		1.88
ENSG00000167977	KCTD5	potassium channel tetramerization domain containing 5 [Source:HGNC Symbol;Acc:HGNC:21423]	16	2682522	2709030	26508	NA	14	31	16	49	53	34	32.6525	0.9358	0.3735	0.00044	0.0041		20.3333	45.3333		2.22951
ENSG00000205302	SNX2	sorting nexin 2 [Source:HGNC Symbol;Acc:HGNC:11173]	5	122775078	122834543	59465	NA	1015	1667	1098	3164	2424	1399	1737.31	0.9357	0.1529	4.4e-11	3e-09		1260	2329		1.84841
ENSG00000223361	FTH1P10	ferritin heavy chain 1 pseudogene 10 [Source:HGNC Symbol;Acc:HGNC:3980]	5	17353694	17354624	930	NA	20	35	23	74	41	53	41.073	0.9315	0.3442	0.00026	0.0026		26	56		2.15385
ENSG00000157796	WDR19	WD repeat domain 19 [Source:HGNC Symbol;Acc:HGNC:18340]	4	39182503	39285810	103307	NA	26	54	27	93	76	51	53.2669	0.9295	0.3025	8.7e-05	0.001		35.6667	73.3333		2.05607
ENSG00000214050	FBXO16	F-box protein 16 [Source:HGNC Symbol;Acc:HGNC:13618]	8	28348286	28490278	141992	NA	32	43	32	79	80	59	54.5136	0.9294	0.2966	7.1e-05	0.00087		35.6667	72.6667		2.03738
ENSG00000163001	CFAP36	cilia and flagella associated protein 36 [Source:HGNC Symbol;Acc:HGNC:30540]	2	55519603	55545079	25476	NA	132	204	124	338	316	197	215.158	0.9292	0.1914	5.7e-08	1.8e-06		153.333	283.667		1.85
ENSG00000039068	CDH1	cadherin 1 [Source:HGNC Symbol;Acc:HGNC:1748]	16	68737291	68835537	98246	NA	287	487	318	830	714	443	502.118	0.929	0.1624	5.1e-10	2.5e-08		364	662.333		1.8196
ENSG00000164062	APEH	acylaminoacyl-peptide hydrolase [Source:HGNC Symbol;Acc:HGNC:586]	3	49674013	49683971	9958	NA	138	205	159	518	223	240	239.939	0.9288	0.2175	8.9e-07	2e-05		167.333	327		1.95418
ENSG00000009950	MLXIPL	MLX interacting protein like [Source:HGNC Symbol;Acc:HGNC:12744]	7	73593193	73624543	31350	NA	0	1	3	17	6	10	6.2473	0.9281	0.7538	0.0019	0.014		1.33333	11		8.25
ENSG00000168026	TTC21A	tetratricopeptide repeat domain 21A [Source:HGNC Symbol;Acc:HGNC:30761]	3	39107679	39138903	31224	NA	1	3	2	18	9	8	6.6836	0.9277	0.7016	0.0025	0.017		2	11.6667		5.83333
ENSG00000128340	RAC2	Rac family small GTPase 2 [Source:HGNC Symbol;Acc:HGNC:9802]	22	37225269	37259594	34325	NA	55	122	64	227	106	137	116.201	0.9248	0.2672	2.4e-05	0.00035		80.3333	156.667		1.95021
ENSG00000006468	ETV1	ETS variant transcription factor 1 [Source:HGNC Symbol;Acc:HGNC:3490]	7	13891228	13991425	100197	NA	32	40	44	113	67	62	59.0954	0.9199	0.2923	7.2e-05	0.00088		38.6667	80.6667		2.08621
ENSG00000196924	FLNA	filamin A [Source:HGNC Symbol;Acc:HGNC:3754]	X	154348523	154374634	26111	NA	10	21	17	54	37	24	26.4012	0.9189	0.3978	0.00079	0.0065		16	38.3333		2.39583
ENSG00000177951	BET1L	Bet1 golgi vesicular membrane trafficking protein like [Source:HGNC Symbol;Acc:HGNC:19348]	11	167783	207399	39616	NA	33	41	30	95	60	59	52.74	0.9172	0.2975	9e-05	0.0011		34.6667	71.3333		2.05769
ENSG00000127191	TRAF2	TNF receptor associated factor 2 [Source:HGNC Symbol;Acc:HGNC:12032]	9	136881911	136926607	44696	NA	18	26	14	80	32	28	31.4052	0.9164	0.3884	0.00071	0.006		19.3333	46.6667		2.41379
ENSG00000110429	FBXO3	F-box protein 3 [Source:HGNC Symbol;Acc:HGNC:13582]	11	33740938	33774543	33605	NA	250	451	284	903	585	357	452.377	0.916	0.1821	2.5e-08	8.8e-07		328.333	615		1.8731
ENSG00000245532	NEAT1	nuclear paraspeckle assembly transcript 1 [Source:HGNC Symbol;Acc:HGNC:30815]	11	65422773	65445540	22767	NA	919	608	769	1539	1595	1277	1145.78	0.915	0.2261	2.5e-06	5e-05		765.333	1470.33		1.92117
ENSG00000136052	SLC41A2	solute carrier family 41 member 2 [Source:HGNC Symbol;Acc:HGNC:31045]	12	104801800	104958744	156944	NA	36	60	30	116	107	42	62.5317	0.9143	0.3051	0.00012	0.0014		42	88.3333		2.10317
ENSG00000165006	UBAP1	ubiquitin associated protein 1 [Source:HGNC Symbol;Acc:HGNC:12461]	9	34179004	34252523	73519	NA	17	26	13	76	40	21	30.2704	0.9135	0.3939	0.00079	0.0066		18.6667	45.6667		2.44643
ENSG00000168734	PKIG	cAMP-dependent protein kinase inhibitor gamma [Source:HGNC Symbol;Acc:HGNC:9019]	20	44531784	44624247	92463	NA	10	15	8	37	23	24	19.4655	0.9133	0.4496	0.0015	0.011		11	28		2.54545
ENSG00000101844	ATG4A	autophagy related 4A cysteine peptidase [Source:HGNC Symbol;Acc:HGNC:16489]	X	108091667	108154671	63004	NA	104	160	103	364	244	117	173.284	0.9108	0.227	3e-06	5.8e-05		122.333	241.667		1.97548
ENSG00000105639	JAK3	Janus kinase 3 [Source:HGNC Symbol;Acc:HGNC:6193]	19	17824779	17848071	23292	NA	2	6	5	24	10	14	10.1186	0.9103	0.5971	0.0031	0.02		4.33333	16		3.69231
ENSG00000142192	APP	amyloid beta precursor protein [Source:HGNC Symbol;Acc:HGNC:620]	21	25880534	26171128	290594	NA	106	100	73	179	224	134	137.238	0.9101	0.2477	1.2e-05	0.00019		93	179		1.92473
ENSG00000005882	PDK2	pyruvate dehydrogenase kinase 2 [Source:HGNC Symbol;Acc:HGNC:8810]	17	50094736	50112152	17416	NA	4	7	2	24	13	11	9.896	0.9099	0.5948	0.0031	0.02		4.33333	16		3.69231
ENSG00000197580	BCO2	beta-carotene oxygenase 2 [Source:HGNC Symbol;Acc:HGNC:18503]	11	112175509	112224699	49190	NA	19	47	25	107	69	29	46.2684	0.9098	0.3493	0.00039	0.0037		30.3333	68.3333		2.25275
ENSG00000132718	SYT11	synaptotagmin 11 [Source:HGNC Symbol;Acc:HGNC:19239]	1	155859566	155885199	25633	NA	3	1	3	14	13	9	7.3521	0.9092	0.673	0.003	0.019		2.33333	12		5.14286
ENSG00000131165	CHMP1A	charged multivesicular body protein 1A [Source:HGNC Symbol;Acc:HGNC:8740]	16	89640815	89657738	16923	NA	61	81	47	186	91	97	91.8016	0.9089	0.2597	2.3e-05	0.00033		63	124.667		1.97884
ENSG00000128604	IRF5	interferon regulatory factor 5 [Source:HGNC Symbol;Acc:HGNC:6120]	7	128937456	128950038	12582	NA	5	6	6	23	15	16	12.0159	0.9071	0.5459	0.0028	0.018		5.66667	18		3.17647
ENSG00000188706	ZDHHC9	zinc finger DHHC-type palmitoyltransferase 9 [Source:HGNC Symbol;Acc:HGNC:18475]	X	129803287	129843909	40622	NA	95	160	124	441	162	163	182.041	0.9061	0.2497	1.4e-05	0.00022		126.333	255.333		2.02111
ENSG00000135124	P2RX4	purinergic receptor P2X 4 [Source:HGNC Symbol;Acc:HGNC:8535]	12	121210064	121234106	24042	NA	40	107	43	163	101	102	90.625	0.9057	0.2819	6.3e-05	0.00079		63.3333	122		1.92632
ENSG00000102882	MAPK3	mitogen-activated protein kinase 3 [Source:HGNC Symbol;Acc:HGNC:6877]	16	30114104	30123506	9402	NA	11	18	12	43	26	29	23.1811	0.9047	0.4173	0.0012	0.0091		13.6667	32.6667		2.39024
ENSG00000203711	LINC02901	long intergenic non-protein coding RNA 2901 [Source:HGNC Symbol;Acc:HGNC:21179]	6	158869847	158919105	49258	NA	4	3	5	25	15	8	9.6718	0.9045	0.6013	0.0032	0.021		4	16		4
ENSG00000056972	TRAF3IP2	TRAF3 interacting protein 2 [Source:HGNC Symbol;Acc:HGNC:1343]	6	111555380	111606906	51526	NA	7	15	13	45	22	23	20.4332	0.9029	0.446	0.0016	0.012		11.6667	30		2.57143
ENSG00000186591	UBE2H	ubiquitin conjugating enzyme E2 H [Source:HGNC Symbol;Acc:HGNC:12484]	7	129830731	129952960	122229	NA	103	186	129	285	295	181	194.333	0.9014	0.2048	5.9e-07	1.4e-05		139.333	253.667		1.82057
ENSG00000166974	MAPRE2	microtubule associated protein RP/EB family member 2 [Source:HGNC Symbol;Acc:HGNC:6891]	18	34976927	35143470	166543	NA	69	134	71	276	147	109	128.273	0.9008	0.24	9.1e-06	0.00015		91.3333	177.333		1.94161
ENSG00000105875	WDR91	WD repeat domain 91 [Source:HGNC Symbol;Acc:HGNC:24997]	7	135183838	135211555	27717	NA	0	4	2	15	7	12	6.8375	0.9003	0.7045	0.0028	0.019		2	11.3333		5.66667
ENSG00000164347	GFM2	GTP dependent ribosome recycling factor mitochondrial 2 [Source:HGNC Symbol;Acc:HGNC:29682]	5	74721205	74767147	45942	NA	35	54	38	125	67	64	62.4124	0.9	0.2813	6.8e-05	0.00084		42.3333	85.3333		2.01575
ENSG00000148356	LRSAM1	leucine rich repeat and sterile alpha motif containing 1 [Source:HGNC Symbol;Acc:HGNC:25135]	9	127451488	127503499	52011	NA	7	12	3	38	17	13	14.2181	0.8992	0.5263	0.0028	0.018		7.33333	22.6667		3.09091
ENSG00000122042	UBL3	ubiquitin like 3 [Source:HGNC Symbol;Acc:HGNC:12504]	13	29764370	29850617	86247	NA	36	57	28	101	94	49	59.2503	0.8962	0.2925	0.00011	0.0012		40.3333	81.3333		2.01653
ENSG00000152527	PLEKHH2	pleckstrin homology, MyTH4 and FERM domain containing H2 [Source:HGNC Symbol;Acc:HGNC:30506]	2	43637259	43767987	130728	NA	7	22	18	48	38	25	25.7952	0.8931	0.4081	0.0012	0.0092		15.6667	37		2.3617
ENSG00000103245	CIAO3	cytosolic iron-sulfur assembly component 3 [Source:HGNC Symbol;Acc:HGNC:14179]	16	729759	741329	11570	NA	11	13	11	38	25	24	20.3749	0.8928	0.4338	0.0016	0.011		11.6667	29		2.48571
ENSG00000164951	PDP1	pyruvate dehydrogenase phosphatase catalytic subunit 1 [Source:HGNC Symbol;Acc:HGNC:9279]	8	93857806	93926068	68262	NA	256	272	251	526	497	379	365.753	0.8926	0.181	4.8e-08	1.6e-06		259.667	467.333		1.79974
ENSG00000166734	GOLM2	golgi membrane protein 2 [Source:HGNC Symbol;Acc:HGNC:24892]	15	44288718	44415758	127040	NA	47	80	42	144	108	73	80.1638	0.8911	0.2542	2.5e-05	0.00036		56.3333	108.333		1.92308
ENSG00000111679	PTPN6	protein tyrosine phosphatase non-receptor type 6 [Source:HGNC Symbol;Acc:HGNC:9658]	12	6946467	6961316	14849	NA	90	117	95	227	157	170	143.536	0.8901	0.2201	3e-06	5.8e-05		100.667	184.667		1.83444
ENSG00000136240	KDELR2	KDEL endoplasmic reticulum protein retention receptor 2 [Source:HGNC Symbol;Acc:HGNC:6305]	7	6445952	6484190	38238	NA	177	258	175	489	372	240	278.116	0.8875	0.1716	1.4e-08	5.3e-07		203.333	367		1.80492
ENSG00000197885	NKIRAS1	NFKB inhibitor interacting Ras like 1 [Source:HGNC Symbol;Acc:HGNC:17899]	3	23889950	23946591	56641	NA	52	81	45	179	104	69	84.6302	0.8871	0.2589	3.4e-05	0.00047		59.3333	117.333		1.97753
ENSG00000138413	IDH1	isocitrate dehydrogenase (NADP(+)) 1 [Source:HGNC Symbol;Acc:HGNC:5382]	2	208236228	208266074	29846	NA	503	765	522	1672	1013	623	814.073	0.8869	0.171	1.3e-08	5e-07		596.667	1102.67		1.84804
ENSG00000196507	TCEAL3	transcription elongation factor A like 3 [Source:HGNC Symbol;Acc:HGNC:28247]	X	103607450	103629690	22240	NA	11	25	14	45	37	30	26.8032	0.8869	0.3903	0.001	0.0081		16.6667	37.3333		2.24
ENSG00000157514	TSC22D3	TSC22 domain family member 3 [Source:HGNC Symbol;Acc:HGNC:3051]	X	107713220	107777342	64122	NA	82	146	106	307	177	141	154.795	0.8855	0.213	1.9e-06	3.9e-05		111.333	208.333		1.87126
ENSG00000259583	ALDH1A3-AS1	ALDH1A3 antisense RNA 1 [Source:HGNC Symbol;Acc:HGNC:55416]	15	100892342	100919391	27049	NA	11	12	7	50	13	22	18.5971	0.8837	0.4859	0.0026	0.017		10	28.3333		2.83333
ENSG00000136840	ST6GALNAC4	ST6 N-acetylgalactosaminide alpha-2,6-sialyltransferase 4 [Source:HGNC Symbol;Acc:HGNC:17846]	9	127907885	127917041	9156	NA	3	10	9	25	14	24	14.6537	0.8824	0.5257	0.0031	0.02		7.33333	21		2.86364
ENSG00000203907	OOEP	oocyte expressed protein [Source:HGNC Symbol;Acc:HGNC:21382]	6	73368554	73395133	26579	NA	5	9	5	21	20	15	12.5909	0.8819	0.5271	0.0032	0.02		6.33333	18.6667		2.94737
ENSG00000150938	CRIM1	cysteine rich transmembrane BMP regulator 1 [Source:HGNC Symbol;Acc:HGNC:2359]	2	36355777	36551135	195358	NA	78	117	75	174	228	105	128.052	0.8803	0.2465	2.1e-05	0.00031		90	169		1.87778
ENSG00000136997	MYC	MYC proto-oncogene, bHLH transcription factor [Source:HGNC Symbol;Acc:HGNC:7553]	8	127735433	127742951	7518	NA	75	161	63	366	141	106	141.422	0.8789	0.2877	0.00012	0.0014		99.6667	204.333		2.05017
ENSG00000103423	DNAJA3	DnaJ heat shock protein family (Hsp40) member A3 [Source:HGNC Symbol;Acc:HGNC:11808]	16	4425804	4456775	30971	NA	96	125	84	351	127	132	145.853	0.8772	0.2556	3.5e-05	0.00048		101.667	203.333		2
ENSG00000100994	PYGB	glycogen phosphorylase B [Source:HGNC Symbol;Acc:HGNC:9723]	20	25248084	25298012	49928	NA	15	20	23	51	33	44	31.7912	0.877	0.3803	0.001	0.008		19.3333	42.6667		2.2069
ENSG00000124374	PAIP2B	poly(A) binding protein interacting protein 2B [Source:HGNC Symbol;Acc:HGNC:29200]	2	71182737	71227103	44366	NA	16	21	17	45	47	28	28.9382	0.8767	0.374	0.00091	0.0074		18	40		2.22222
ENSG00000214293	APTR	Alu-mediated CDKN1A/p21 transcriptional regulator [Source:HGNC Symbol;Acc:HGNC:44173]	7	77657658	77696290	38632	NA	42	69	36	95	93	88	71.3938	0.8765	0.2825	0.00011	0.0012		49	92		1.87755
ENSG00000064666	CNN2	calponin 2 [Source:HGNC Symbol;Acc:HGNC:2156]	19	1026585	1039068	12483	NA	75	109	98	289	127	131	134.186	0.8764	0.2407	1.6e-05	0.00025		94	182.333		1.93972
ENSG00000150687	PRSS23	serine protease 23 [Source:HGNC Symbol;Acc:HGNC:14370]	11	86791058	86952910	161852	NA	1249	1208	1145	3673	1955	1306	1692.04	0.876	0.1896	2.5e-07	6.6e-06		1200.67	2311.33		1.92504
ENSG00000278002		novel transcript	14	49863071	49864379	1308	NA	8	8	8	22	19	24	15.5747	0.8756	0.4972	0.0029	0.019		8	21.6667		2.70833
ENSG00000152778	IFIT5	interferon induced protein with tetratricopeptide repeats 5 [Source:HGNC Symbol;Acc:HGNC:13328]	10	89414567	89421605	7038	NA	44	95	41	143	120	77	84.2472	0.8739	0.2646	5.6e-05	0.00072		60	113.333		1.88889
ENSG00000170412	GPRC5C	G protein-coupled receptor class C group 5 member C [Source:HGNC Symbol;Acc:HGNC:13309]	17	74424850	74451653	26803	NA	20	38	15	85	34	41	37.5014	0.8727	0.3662	0.00085	0.007		24.3333	53.3333		2.19178
ENSG00000106049	HIBADH	3-hydroxyisobutyrate dehydrogenase [Source:HGNC Symbol;Acc:HGNC:4907]	7	27525441	27662883	137442	NA	28	74	47	129	105	58	70.9235	0.8696	0.2838	0.00013	0.0014		49.6667	97.3333		1.95973
ENSG00000188559	RALGAPA2	Ral GTPase activating protein catalytic subunit alpha 2 [Source:HGNC Symbol;Acc:HGNC:16207]	20	20389529	20712644	323115	NA	16	19	19	42	39	37	29.3687	0.8673	0.3778	0.0011	0.0085		18	39.3333		2.18519
ENSG00000183914	DNAH2	dynein axonemal heavy chain 2 [Source:HGNC Symbol;Acc:HGNC:2948]	17	7717743	7833742	115999	NA	2	3	5	17	11	12	8.5246	0.8666	0.6174	0.0041	0.025		3.33333	13.3333		4
ENSG00000151135	TMEM263	transmembrane protein 263 [Source:HGNC Symbol;Acc:HGNC:28281]	12	106955718	106978778	23060	NA	21	20	12	50	49	23	28.6582	0.8665	0.3862	0.0012	0.0094		17.6667	40.6667		2.30189
ENSG00000136436	CALCOCO2	calcium binding and coiled-coil domain 2 [Source:HGNC Symbol;Acc:HGNC:29912]	17	48831017	48866522	35505	NA	217	375	246	771	424	324	377.688	0.8661	0.1839	1.7e-07	4.7e-06		279.333	506.333		1.81265
ENSG00000260430		novel transcript	16	19086830	19098332	11502	NA	17	20	14	51	38	26	27.2383	0.8659	0.3778	0.0011	0.0086		17	38.3333		2.2549
ENSG00000050130	JKAMP	JNK1/MAPK8 associated membrane protein [Source:HGNC Symbol;Acc:HGNC:20184]	14	59484442	59505410	20968	NA	490	1101	496	1828	1198	731	927.647	0.8651	0.2018	1.2e-06	2.7e-05		695.667	1252.33		1.80019
ENSG00000125775	SDCBP2	syndecan binding protein 2 [Source:HGNC Symbol;Acc:HGNC:15756]	20	1309908	1329139	19231	NA	75	222	80	385	207	135	172.738	0.864	0.2735	9.7e-05	0.0011		125.667	242.333		1.92838
ENSG00000114648	KLHL18	kelch like family member 18 [Source:HGNC Symbol;Acc:HGNC:29120]	3	47282916	47346816	63900	NA	22	30	27	79	49	38	39.9819	0.8638	0.3247	0.00044	0.004		26.3333	55.3333		2.10127
ENSG00000153237	CCDC148	coiled-coil domain containing 148 [Source:HGNC Symbol;Acc:HGNC:25191]	2	158171072	158456753	285681	NA	31	45	47	81	85	72	61.3308	0.8627	0.295	0.0002	0.0021		41	79.3333		1.93496
ENSG00000158201	ABHD3	abhydrolase domain containing 3, phospholipase [Source:HGNC Symbol;Acc:HGNC:18718]	18	21650900	21704780	53880	NA	55	103	68	225	114	93	105.255	0.8624	0.2458	2.9e-05	0.00041		75.3333	144		1.9115
ENSG00000198520	ARMH1	armadillo like helical domain containing 1 [Source:HGNC Symbol;Acc:HGNC:34345]	1	44674691	44725591	50900	NA	17	30	24	60	52	36	36.1543	0.8624	0.338	0.00059	0.0051		23.6667	49.3333		2.08451
ENSG00000131791	PRKAB2	protein kinase AMP-activated non-catalytic subunit beta 2 [Source:HGNC Symbol;Acc:HGNC:9379]	1	147155105	147172550	17445	NA	18	22	17	50	38	35	30.1628	0.8622	0.3638	0.00093	0.0075		19	41		2.15789
ENSG00000067225	PKM	pyruvate kinase M1/2 [Source:HGNC Symbol;Acc:HGNC:9021]	15	72199028	72231819	32791	NA	1361	1724	1519	4280	1813	2305	2130.61	0.8613	0.1958	7.6e-07	1.8e-05		1534.67	2799.33		1.82407
ENSG00000059573	ALDH18A1	aldehyde dehydrogenase 18 family member A1 [Source:HGNC Symbol;Acc:HGNC:9722]	10	95605940	95656711	50771	NA	36	84	58	220	97	57	85.7668	0.8611	0.3021	0.00026	0.0026		59.3333	124.667		2.10112
ENSG00000065154	OAT	ornithine aminotransferase [Source:HGNC Symbol;Acc:HGNC:8091]	10	124397302	124418976	21674	NA	88	178	95	297	219	138	163.253	0.8609	0.2138	3.9e-06	7.2e-05		120.333	218		1.81163
ENSG00000162076	FLYWCH2	FLYWCH family member 2 [Source:HGNC Symbol;Acc:HGNC:25178]	16	2883212	2899382	16170	NA	40	42	39	104	75	59	59.3935	0.8601	0.2777	0.00012	0.0014		40.3333	79.3333		1.96694
ENSG00000134058	CDK7	cyclin dependent kinase 7 [Source:HGNC Symbol;Acc:HGNC:1778]	5	69234794	69277430	42636	NA	223	345	226	566	534	296	357.075	0.86	0.1751	6.5e-08	2e-06		264.667	465.333		1.75819
ENSG00000065054	NHERF2	NHERF family PDZ scaffold protein 2 [Source:HGNC Symbol;Acc:HGNC:11076]	16	2025355	2039026	13671	NA	2	4	3	11	19	8	7.9641	0.8594	0.6354	0.0042	0.026		3	12.6667		4.22222
ENSG00000206337	HCP5	HLA complex P5 [Source:HGNC Symbol;Acc:HGNC:21659]	6	31463169	31478936	15767	NA	16	23	16	48	40	31	28.9118	0.8588	0.3671	0.001	0.0081		18.3333	39.6667		2.16364
ENSG00000114423	CBLB	Cbl proto-oncogene B [Source:HGNC Symbol;Acc:HGNC:1542]	3	105655460	105869552	214092	NA	7	11	4	25	15	21	14.0953	0.8582	0.512	0.0036	0.022		7.33333	20.3333		2.77273
ENSG00000224520	KRT8P45	keratin 8 pseudogene 45 [Source:HGNC Symbol;Acc:HGNC:39879]	1	157073256	157074703	1447	NA	18	15	10	63	22	24	24.4389	0.8557	0.427	0.0021	0.015		14.3333	36.3333		2.53488
ENSG00000137267	TUBB2A	tubulin beta 2A class IIa [Source:HGNC Symbol;Acc:HGNC:12412]	6	3153496	3157544	4048	NA	12	19	13	58	20	28	24.3477	0.8551	0.4186	0.002	0.014		14.6667	35.3333		2.40909
ENSG00000169220	RGS14	regulator of G protein signaling 14 [Source:HGNC Symbol;Acc:HGNC:9996]	5	177357923	177372596	14673	NA	3	14	2	17	17	22	12.9662	0.8547	0.5633	0.0043	0.026		6.33333	18.6667		2.94737
ENSG00000116885	OSCP1	organic solute carrier partner 1 [Source:HGNC Symbol;Acc:HGNC:29971]	1	36415826	36450451	34625	NA	22	38	19	75	46	41	39.2947	0.8544	0.3305	0.00056	0.0049		26.3333	54		2.05063
ENSG00000117139	KDM5B	lysine demethylase 5B [Source:HGNC Symbol;Acc:HGNC:18039]	1	202724494	202808487	83993	NA	43	70	62	145	106	78	82.5703	0.8529	0.2474	3.8e-05	0.00052		58.3333	109.667		1.88
ENSG00000068697	LAPTM4A	lysosomal protein transmembrane 4 alpha [Source:HGNC Symbol;Acc:HGNC:6924]	2	20032649	20051628	18979	NA	1042	2113	1097	3311	2620	1482	1870.96	0.8525	0.1766	1e-07	3.1e-06		1417.33	2471		1.74341
ENSG00000164953	TMEM67	transmembrane protein 67 [Source:HGNC Symbol;Acc:HGNC:28396]	8	93754843	93819234	64391	NA	61	86	34	163	112	73	85.1879	0.8525	0.2685	9.8e-05	0.0011		60.3333	116		1.92265
ENSG00000106635	BCL7B	BAF chromatin remodeling complex subunit BCL7B [Source:HGNC Symbol;Acc:HGNC:1005]	7	73536355	73557690	21335	NA	29	54	28	114	75	38	53.4852	0.8522	0.3072	0.00034	0.0033		37	75.6667		2.04505
ENSG00000072954	TMEM38A	transmembrane protein 38A [Source:HGNC Symbol;Acc:HGNC:28462]	19	16661138	16690023	28885	NA	17	28	31	66	51	41	38.8833	0.8519	0.3354	0.00064	0.0055		25.3333	52.6667		2.07895
ENSG00000240694	PNMA2	PNMA family member 2 [Source:HGNC Symbol;Acc:HGNC:9159]	8	26504700	26514092	9392	NA	3	9	7	26	19	12	12.3591	0.8514	0.526	0.004	0.024		6.33333	19		3
ENSG00000101347	SAMHD1	SAM and HD domain containing deoxynucleoside triphosphate triphosphohydrolase 1 [Source:HGNC Symbol;Acc:HGNC:15925]	20	36890228	36951893	61665	NA	34	61	35	136	71	52	61.9228	0.8513	0.2875	0.0002	0.0021		43.3333	86.3333		1.99231
ENSG00000102901	CENPT	centromere protein T [Source:HGNC Symbol;Acc:HGNC:25787]	16	67828156	67847811	19655	NA	12	11	14	50	19	25	21.5798	0.8509	0.4378	0.0025	0.017		12.3333	31.3333		2.54054
ENSG00000159228	CBR1	carbonyl reductase 1 [Source:HGNC Symbol;Acc:HGNC:1548]	21	36069940	36073166	3226	NA	565	844	646	1321	1246	902	915.901	0.8489	0.1511	1.5e-09	6.9e-08		685	1156.33		1.68808
ENSG00000113594	LIFR	LIF receptor subunit alpha [Source:HGNC Symbol;Acc:HGNC:6597]	5	38474667	38608354	133687	NA	7	4	2	20	13	13	9.9876	0.848	0.5801	0.0046	0.027		4.33333	15.3333		3.53846
ENSG00000215305	VPS16	VPS16 core subunit of CORVET and HOPS complexes [Source:HGNC Symbol;Acc:HGNC:14584]	20	2840702	2866732	26030	NA	14	24	14	60	28	29	27.3787	0.8477	0.3855	0.0015	0.011		17.3333	39		2.25
ENSG00000122068	FYTTD1	forty-two-three domain containing 1 [Source:HGNC Symbol;Acc:HGNC:25407]	3	197737178	197787596	50418	NA	178	256	173	467	339	250	271.477	0.8458	0.1688	4.3e-08	1.4e-06		202.333	352		1.7397
ENSG00000100523	DDHD1	DDHD domain containing 1 [Source:HGNC Symbol;Acc:HGNC:19714]	14	53036744	53153323	116579	NA	15	17	10	33	38	25	23.2338	0.8452	0.4104	0.002	0.014		14	32		2.28571
ENSG00000099624	ATP5F1D	ATP synthase F1 subunit delta [Source:HGNC Symbol;Acc:HGNC:837]	19	1241745	1244825	3080	NA	20	27	14	71	35	29	31.4567	0.8447	0.3663	0.0012	0.0092		20.3333	45		2.21311
ENSG00000186166	CENATAC	centrosomal AT-AC splicing factor [Source:HGNC Symbol;Acc:HGNC:30460]	11	118998137	119015793	17656	NA	58	97	56	129	141	107	98.3505	0.8435	0.2482	4.8e-05	0.00063		70.3333	125.667		1.78673
ENSG00000176171	BNIP3	BCL2 interacting protein 3 [Source:HGNC Symbol;Acc:HGNC:1084]	10	131967683	131981967	14284	NA	53	108	72	172	149	99	106.728	0.8421	0.2323	2.1e-05	0.00032		77.6667	140		1.80258
ENSG00000166128	RAB8B	RAB8B, member RAS oncogene family [Source:HGNC Symbol;Acc:HGNC:30273]	15	63189559	63267776	78217	NA	44	39	46	110	105	47	64.0466	0.8416	0.2933	0.00027	0.0027		43	87.3333		2.03101
ENSG00000133872	SARAF	store-operated calcium entry associated regulatory factor [Source:HGNC Symbol;Acc:HGNC:28789]	8	30063002	30083208	20206	NA	363	609	364	1050	752	500	587.494	0.8411	0.1593	1.1e-08	4.1e-07		445.333	767.333		1.72305
ENSG00000236753	MKLN1-AS	MKLN1 antisense RNA [Source:HGNC Symbol;Acc:HGNC:40374]	7	131309468	131328312	18844	NA	34	84	32	129	89	66	69.8032	0.8402	0.2875	0.00023	0.0024		50	94.6667		1.89333
ENSG00000135919	SERPINE2	serpin family E member 2 [Source:HGNC Symbol;Acc:HGNC:8951]	2	223975044	224039318	64274	NA	20	22	8	61	31	25	26.8602	0.8397	0.4015	0.002	0.014		16.6667	39		2.34
ENSG00000149541	B3GAT3	beta-1,3-glucuronyltransferase 3 [Source:HGNC Symbol;Acc:HGNC:923]	11	62615295	62622154	6859	NA	9	25	24	63	32	34	30.5936	0.8392	0.3848	0.0016	0.012		19.3333	43		2.22414
ENSG00000115828	QPCT	glutaminyl-peptide cyclotransferase [Source:HGNC Symbol;Acc:HGNC:9753]	2	37342826	37373322	30496	NA	92	209	75	315	229	139	168.785	0.8383	0.245	4.6e-05	0.0006		125.333	227.667		1.81649
ENSG00000122591	HYCC1	hyccin PI4KA lipid kinase complex subunit 1 [Source:HGNC Symbol;Acc:HGNC:24587]	7	22889370	23014130	124760	NA	51	96	61	187	128	74	95.4479	0.8362	0.2444	4.7e-05	0.00061		69.3333	129.667		1.87019
ENSG00000113615	SEC24A	SEC24 homolog A, COPII coat complex component [Source:HGNC Symbol;Acc:HGNC:10703]	5	134648784	134727909	79125	NA	22	23	22	65	49	29	34.2939	0.8322	0.3432	0.00096	0.0077		22.3333	47.6667		2.13433
ENSG00000115271	GCA	grancalcin [Source:HGNC Symbol;Acc:HGNC:15990]	2	162318839	162371595	52756	NA	167	303	172	511	369	237	283.216	0.8319	0.1838	5.1e-07	1.2e-05		214	372.333		1.73988
ENSG00000114107	CEP70	centrosomal protein 70 [Source:HGNC Symbol;Acc:HGNC:29972]	3	138494343	138594538	100195	NA	165	221	154	383	347	208	242.036	0.8312	0.18	3.3e-07	8.5e-06		180	312.667		1.73704
ENSG00000127452	FBXL12	F-box and leucine rich repeat protein 12 [Source:HGNC Symbol;Acc:HGNC:13611]	19	9810266	9827816	17550	NA	9	24	14	52	26	28	24.876	0.8312	0.403	0.0022	0.015		15.6667	35.3333		2.25532
ENSG00000164920	OSR2	odd-skipped related transciption factor 2 [Source:HGNC Symbol;Acc:HGNC:15830]	8	98944402	98952104	7702	NA	7	28	8	52	21	29	23.3815	0.8306	0.4465	0.0032	0.02		14.3333	34		2.37209
ENSG00000108679	LGALS3BP	galectin 3 binding protein [Source:HGNC Symbol;Acc:HGNC:6564]	17	78971237	78979947	8710	NA	1011	1557	1176	3735	1543	1503	1683.27	0.8305	0.1919	1.3e-06	2.7e-05		1248	2260.33		1.81116
ENSG00000247400	DNAJC3-DT	DNAJC3 divergent transcript [Source:HGNC Symbol;Acc:HGNC:39808]	13	95648710	95676973	28263	NA	60	44	37	97	94	80	70.1025	0.8305	0.2909	0.0003	0.003		47	90.3333		1.92199
ENSG00000013583	HEBP1	heme binding protein 1 [Source:HGNC Symbol;Acc:HGNC:17176]	12	12974869	13000265	25396	NA	26	32	23	81	47	38	40.1704	0.8302	0.3213	0.00065	0.0056		27	55.3333		2.04938
ENSG00000124226	RNF114	ring finger protein 114 [Source:HGNC Symbol;Acc:HGNC:13094]	20	49936335	49953885	17550	NA	603	702	535	1268	1143	723	818.855	0.8261	0.1517	4.7e-09	1.9e-07		613.333	1044.67		1.70326
ENSG00000196576	PLXNB2	plexin B2 [Source:HGNC Symbol;Acc:HGNC:9104]	22	50274978	50307646	32668	NA	25	27	16	74	30	42	35.259	0.8257	0.363	0.0014	0.011		22.6667	48.6667		2.14706
ENSG00000254858	MPV17L2	MPV17 mitochondrial inner membrane protein like 2 [Source:HGNC Symbol;Acc:HGNC:28177]	19	18193217	18196948	3731	NA	37	104	45	160	105	79	84.9541	0.8256	0.2746	0.0002	0.0021		62	114.667		1.84946
ENSG00000115216	NRBP1	nuclear receptor binding protein 1 [Source:HGNC Symbol;Acc:HGNC:7993]	2	27427789	27442259	14470	NA	51	83	66	204	86	91	93.6314	0.8249	0.2614	0.00012	0.0014		66.6667	127		1.905
ENSG00000182093	GET1	guided entry of tail-anchored proteins factor 1 [Source:HGNC Symbol;Acc:HGNC:12790]	21	39377697	39428528	50831	NA	390	590	424	967	861	538	616.914	0.8243	0.1513	4.7e-09	1.9e-07		468	788.667		1.68519
ENSG00000117984	CTSD	cathepsin D [Source:HGNC Symbol;Acc:HGNC:2529]	11	1752751	1764573	11822	NA	136	129	97	284	170	195	169.033	0.8237	0.2269	2.3e-05	0.00034		120.667	216.333		1.79282
ENSG00000165029	ABCA1	ATP binding cassette subfamily A member 1 [Source:HGNC Symbol;Acc:HGNC:29]	9	104781005	104928155	147150	NA	3	2	2	9	24	4	7.3754	0.8235	0.6686	0.0047	0.028		2.33333	12.3333		5.28571
ENSG00000135974	C2orf49	chromosome 2 open reading frame 49 [Source:HGNC Symbol;Acc:HGNC:28772]	2	105337531	105349211	11680	NA	110	166	110	244	208	205	175.055	0.8232	0.2101	7.6e-06	0.00013		128.667	219		1.70207
ENSG00000254851		proprotein convertase subtilisin/kexin type 7 (PCSK7) pseudogene	11	117135527	117138582	3055	NA	0	2	0	18	7	6	5.2255	0.8232	0.7859	0.0016	0.012		0.666667	10.3333		15.5
ENSG00000185664	PMEL	premelanosome protein [Source:HGNC Symbol;Acc:HGNC:10880]	12	55954104	55973317	19213	NA	2	8	4	23	8	16	10.1958	0.823	0.5784	0.0054	0.031		4.66667	15.6667		3.35714
ENSG00000100979	PLTP	phospholipid transfer protein [Source:HGNC Symbol;Acc:HGNC:9093]	20	45898620	45912155	13535	NA	8	16	20	60	28	20	24.223	0.8223	0.4193	0.0028	0.018		14.6667	36		2.45455
ENSG00000143353	LYPLAL1	lysophospholipase like 1 [Source:HGNC Symbol;Acc:HGNC:20440]	1	219173868	219212865	38997	NA	173	346	187	451	489	265	311.693	0.8206	0.2027	4.5e-06	8.2e-05		235.333	401.667		1.7068
ENSG00000101236	RNF24	ring finger protein 24 [Source:HGNC Symbol;Acc:HGNC:13779]	20	3927308	4015558	88250	NA	103	123	109	254	166	169	153.815	0.8204	0.2095	7.7e-06	0.00013		111.667	196.333		1.75821
ENSG00000114353	GNAI2	G protein subunit alpha i2 [Source:HGNC Symbol;Acc:HGNC:4385]	3	50226291	50259362	33071	NA	46	85	59	121	109	106	88.4402	0.8197	0.2563	0.00011	0.0013		63.3333	112		1.76842
ENSG00000112877	CEP72	centrosomal protein 72 [Source:HGNC Symbol;Acc:HGNC:25547]	5	612339	667168	54829	NA	19	28	25	67	42	38	36.084	0.8189	0.3336	0.00097	0.0078		24	49		2.04167
ENSG00000155034	FBXL18	F-box and leucine rich repeat protein 18 [Source:HGNC Symbol;Acc:HGNC:21874]	7	5431334	5513809	82475	NA	4	12	4	22	20	14	12.5213	0.8189	0.5185	0.005	0.029		6.66667	18.6667		2.8
ENSG00000170421	KRT8	keratin 8 [Source:HGNC Symbol;Acc:HGNC:6446]	12	52897186	52949954	52768	NA	4272	7268	5371	17068	6358	7079	7580.03	0.818	0.2043	5.5e-06	9.7e-05		5637	10168.3		1.80386
ENSG00000204386	NEU1	neuraminidase 1 [Source:HGNC Symbol;Acc:HGNC:7758]	6	31857658	31862905	5247	NA	55	116	54	182	132	90	101.284	0.8176	0.2438	6.6e-05	0.00082		75	134.667		1.79556
ENSG00000196743	GM2A	ganglioside GM2 activator [Source:HGNC Symbol;Acc:HGNC:4367]	5	151212149	151270440	58291	NA	40	47	36	119	68	52	58.6273	0.8171	0.2796	0.00027	0.0027		41	79.6667		1.94309
ENSG00000248663	LINC00992	long intergenic non-protein coding RNA 992 [Source:HGNC Symbol;Acc:HGNC:48943]	5	117415508	117546298	130790	NA	2	2	0	13	10	6	5.4387	0.8171	0.7154	0.0037	0.023		1.33333	9.66667		7.25
ENSG00000181004	BBS12	Bardet-Biedl syndrome 12 [Source:HGNC Symbol;Acc:HGNC:26648]	4	122732701	122744942	12241	NA	5	12	6	27	22	13	13.8022	0.8159	0.4918	0.0047	0.027		7.66667	20.6667		2.69565
ENSG00000147576	ADHFE1	alcohol dehydrogenase iron containing 1 [Source:HGNC Symbol;Acc:HGNC:16354]	8	66432491	66468907	36416	NA	4	3	0	15	9	10	6.945	0.8158	0.657	0.0051	0.03		2.33333	11.3333		4.85714
ENSG00000134901	POGLUT2	protein O-glucosyltransferase 2 [Source:HGNC Symbol;Acc:HGNC:19350]	13	102784280	102799040	14760	NA	19	51	23	92	59	36	44.3918	0.8148	0.3289	0.00094	0.0076		31	62.3333		2.01075
ENSG00000137801	THBS1	thrombospondin 1 [Source:HGNC Symbol;Acc:HGNC:11785]	15	39581078	39599466	18388	NA	148	184	148	353	249	221	215.575	0.8146	0.1828	7.8e-07	1.8e-05		160	274.333		1.71458
ENSG00000173258	ZNF483	zinc finger protein 483 [Source:HGNC Symbol;Acc:HGNC:23384]	9	111525158	111577844	52686	NA	8	15	7	26	25	21	17.1447	0.8144	0.454	0.0039	0.024		10	24		2.4
ENSG00000163686	ABHD6	abhydrolase domain containing 6, acylglycerol lipase [Source:HGNC Symbol;Acc:HGNC:21398]	3	58237531	58295693	58162	NA	1	3	3	10	12	10	6.7944	0.8144	0.6516	0.0052	0.03		2.33333	10.6667		4.57143
ENSG00000109736	MFSD10	major facilitator superfamily domain containing 10 [Source:HGNC Symbol;Acc:HGNC:16894]	4	2930560	2934834	4274	NA	15	18	3	91	12	15	22.9248	0.8136	0.5252	0.0053	0.03		12	39.3333		3.27778
ENSG00000163171	CDC42EP3	CDC42 effector protein 3 [Source:HGNC Symbol;Acc:HGNC:16943]	2	37641881	37738468	96587	NA	35	68	42	108	112	52	67.5842	0.8135	0.2785	0.00027	0.0028		48.3333	90.6667		1.87586
ENSG00000174007	CEP19	centrosomal protein 19 [Source:HGNC Symbol;Acc:HGNC:28209]	3	196706276	196712250	5974	NA	35	50	28	89	67	56	53.607	0.8125	0.2855	0.00035	0.0033		37.6667	70.6667		1.87611
ENSG00000160796	NBEAL2	neurobeachin like 2 [Source:HGNC Symbol;Acc:HGNC:31928]	3	46979665	47009704	30039	NA	5	11	6	23	12	24	14.0123	0.8125	0.5126	0.0052	0.03		7.33333	19.6667		2.68182
ENSG00000111674	ENO2	enolase 2 [Source:HGNC Symbol;Acc:HGNC:3353]	12	6913744	6923698	9954	NA	12	9	9	38	22	17	17.5397	0.8124	0.4502	0.0039	0.024		10	25.6667		2.56667
ENSG00000261485	PAN3-AS1	PAN3 antisense RNA 1 [Source:HGNC Symbol;Acc:HGNC:39932]	13	28136842	28138193	1351	NA	5	6	6	18	18	14	11.4089	0.8119	0.528	0.0054	0.031		5.66667	16.6667		2.94118
ENSG00000167646	DNAAF3	dynein axonemal assembly factor 3 [Source:HGNC Symbol;Acc:HGNC:30492]	19	55158660	55166722	8062	NA	6	5	5	12	16	20	11.5661	0.8114	0.5512	0.0057	0.032		5.33333	16		3
ENSG00000054523	KIF1B	kinesin family member 1B [Source:HGNC Symbol;Acc:HGNC:16636]	1	10210569	10381603	171034	NA	48	57	36	102	90	67	66.3887	0.8106	0.2654	0.00019	0.002		47	86.3333		1.83688
ENSG00000108821	COL1A1	collagen type I alpha 1 chain [Source:HGNC Symbol;Acc:HGNC:2197]	17	50184100	50201632	17532	NA	0	1	2	10	10	7	5.1452	0.8104	0.7396	0.0031	0.02		1	9		9
ENSG00000136295	TTYH3	tweety family member 3 [Source:HGNC Symbol;Acc:HGNC:22222]	7	2631960	2664802	32842	NA	0	2	3	13	6	11	6.0856	0.8103	0.6941	0.0044	0.026		1.66667	10		6
ENSG00000259523		novel transcript, antisense to TJP1	15	29822630	29824081	1451	NA	1	4	2	14	12	7	6.5692	0.8096	0.6512	0.0054	0.031		2.33333	11		4.71429
ENSG00000119979	DENND10	DENN domain containing 10 [Source:HGNC Symbol;Acc:HGNC:31793]	10	119104085	119137984	33899	NA	284	380	260	619	522	395	406.133	0.8089	0.1585	3.3e-08	1.1e-06		308	512		1.66234
ENSG00000102393	GLA	galactosidase alpha [Source:HGNC Symbol;Acc:HGNC:4296]	X	101393272	101408012	14740	NA	242	356	252	612	514	312	372.57	0.8084	0.1621	6.1e-08	1.9e-06		283.333	479.333		1.69176
ENSG00000123977	DAW1	dynein assembly factor with WD repeats 1 [Source:HGNC Symbol;Acc:HGNC:26383]	2	227871053	227924344	53291	NA	1	2	3	16	9	7	6.2309	0.8082	0.6659	0.0051	0.03		2	10.6667		5.33333
ENSG00000130517	PGPEP1	pyroglutamyl-peptidase I [Source:HGNC Symbol;Acc:HGNC:13568]	19	18340597	18369950	29353	NA	119	82	103	204	201	152	145.891	0.8076	0.2466	9.2e-05	0.0011		101.333	185.667		1.83224
ENSG00000172037	LAMB2	laminin subunit beta 2 [Source:HGNC Symbol;Acc:HGNC:6487]	3	49121113	49133118	12005	NA	45	49	49	107	77	80	68.5355	0.8069	0.2705	0.00024	0.0024		47.6667	88		1.84615
ENSG00000089723	OTUB2	OTU deubiquitinase, ubiquitin aldehyde binding 2 [Source:HGNC Symbol;Acc:HGNC:20351]	14	94026339	94048930	22591	NA	4	6	12	35	15	15	14.2006	0.8069	0.5081	0.0053	0.03		7.33333	21.6667		2.95455
ENSG00000197063	MAFG	MAF bZIP transcription factor G [Source:HGNC Symbol;Acc:HGNC:6781]	17	81918269	81927735	9466	NA	13	21	10	29	36	30	23.6971	0.8061	0.4093	0.003	0.019		14.6667	31.6667		2.15909
ENSG00000018408	WWTR1	WW domain containing transcription regulator 1 [Source:HGNC Symbol;Acc:HGNC:24042]	3	149517234	149736714	219480	NA	110	194	115	409	213	140	186.645	0.8059	0.2214	2.5e-05	0.00036		139.667	254		1.81862
ENSG00000213889	PPM1N	protein phosphatase, Mg2+/Mn2+ dependent 1N (putative) [Source:HGNC Symbol;Acc:HGNC:26845]	19	45488776	45502513	13737	NA	100	105	61	160	174	134	123.666	0.8057	0.245	8.8e-05	0.0011		88.6667	156		1.7594
ENSG00000171703	TCEA2	transcription elongation factor A2 [Source:HGNC Symbol;Acc:HGNC:11614]	20	64049835	64072347	22512	NA	88	67	90	203	145	110	116.686	0.8056	0.2445	8.7e-05	0.001		81.6667	152.667		1.86939
ENSG00000181649	PHLDA2	pleckstrin homology like domain family A member 2 [Source:HGNC Symbol;Acc:HGNC:12385]	11	2928272	2929420	1148	NA	34	38	40	100	60	56	54.1917	0.8047	0.2889	0.00043	0.004		37.3333	72		1.92857
ENSG00000255815	KRT8P11	keratin 8 pseudogene 11 [Source:HGNC Symbol;Acc:HGNC:31058]	9	99305175	99306611	1436	NA	1	5	4	19	7	13	8.2395	0.8044	0.6134	0.006	0.033		3.33333	13		3.9
ENSG00000013288	MAN2B2	mannosidase alpha class 2B member 2 [Source:HGNC Symbol;Acc:HGNC:29623]	4	6575188	6623362	48174	NA	33	26	33	63	56	62	47.1773	0.8042	0.3295	0.0011	0.0086		30.6667	60.3333		1.96739
ENSG00000037042	TUBG2	tubulin gamma 2 [Source:HGNC Symbol;Acc:HGNC:12419]	17	42659283	42667006	7723	NA	19	30	20	64	32	44	34.7771	0.804	0.3507	0.0016	0.011		23	46.6667		2.02899
ENSG00000114446	IFT57	intraflagellar transport 57 [Source:HGNC Symbol;Acc:HGNC:17367]	3	108160811	108222435	61624	NA	218	357	197	536	460	296	336.088	0.8039	0.1748	4.3e-07	1.1e-05		257.333	430.667		1.67358
ENSG00000110651	CD81	CD81 molecule [Source:HGNC Symbol;Acc:HGNC:1701]	11	2376176	2397802	21626	NA	7	0	6	21	13	15	10.764	0.8025	0.5862	0.0062	0.034		4.33333	16.3333		3.76923
ENSG00000096433	ITPR3	inositol 1,4,5-trisphosphate receptor type 3 [Source:HGNC Symbol;Acc:HGNC:6182]	6	33620364	33696574	76210	NA	8	16	11	38	19	25	19.4304	0.8022	0.4342	0.0038	0.024		11.6667	27.3333		2.34286
ENSG00000008324	SS18L2	SS18 like 2 [Source:HGNC Symbol;Acc:HGNC:15593]	3	42581839	42596934	15095	NA	54	89	62	130	151	83	93.876	0.8014	0.2468	0.0001	0.0012		68.3333	121.333		1.77561
ENSG00000127837	AAMP	angio associated migratory cell protein [Source:HGNC Symbol;Acc:HGNC:18]	2	218264128	218270178	6050	NA	175	399	248	705	340	371	361.638	0.7989	0.214	1.8e-05	0.00028		274	472		1.72263
ENSG00000159713	TPPP3	tubulin polymerization promoting protein family member 3 [Source:HGNC Symbol;Acc:HGNC:24162]	16	67389808	67393518	3710	NA	25	97	20	225	109	71	85.0116	0.7987	0.5214	0.0059	0.033		47.3333	135		2.85211
ENSG00000113739	STC2	stanniocalcin 2 [Source:HGNC Symbol;Acc:HGNC:11374]	5	173314722	173328447	13725	NA	104	113	108	295	133	162	150.584	0.7986	0.2344	6.1e-05	0.00077		108.333	196.667		1.81538
ENSG00000111144	LTA4H	leukotriene A4 hydrolase [Source:HGNC Symbol;Acc:HGNC:6710]	12	96000752	96043520	42768	NA	331	666	344	1168	777	405	583.135	0.7984	0.2014	7.3e-06	0.00013		447	783.333		1.75242
ENSG00000159915	ZNF233	zinc finger protein 233 [Source:HGNC Symbol;Acc:HGNC:30946]	19	44259879	44275317	15438	NA	4	4	5	18	13	12	9.4775	0.7978	0.5617	0.0063	0.035		4.33333	14.3333		3.30769
ENSG00000104343	UBE2W	ubiquitin conjugating enzyme E2 W [Source:HGNC Symbol;Acc:HGNC:25616]	8	73780096	73878910	98814	NA	67	143	68	205	183	100	123.352	0.7976	0.2372	7.2e-05	0.00088		92.6667	162.667		1.7554
ENSG00000165240	ATP7A	ATPase copper transporting alpha [Source:HGNC Symbol;Acc:HGNC:869]	X	77910689	78050395	139706	NA	9	11	14	31	27	22	19.2419	0.7974	0.4299	0.0039	0.024		11.3333	26.6667		2.35294
ENSG00000115109	EPB41L5	erythrocyte membrane protein band 4.1 like 5 [Source:HGNC Symbol;Acc:HGNC:19819]	2	120013076	120179119	166043	NA	35	49	34	103	76	45	55.3041	0.797	0.2798	0.00038	0.0036		39.3333	74.6667		1.89831
ENSG00000251022	THAP9-AS1	THAP9 antisense RNA 1 [Source:HGNC Symbol;Acc:HGNC:44172]	4	82893008	82900960	7952	NA	124	251	139	400	291	187	223.734	0.7968	0.1973	5.4e-06	9.6e-05		171.333	292.667		1.70817
ENSG00000174792	ODAPH	odontogenesis associated phosphoprotein [Source:HGNC Symbol;Acc:HGNC:26300]	4	75556047	75565871	9824	NA	4	0	1	7	22	5	6.7546	0.7966	0.6992	0.0045	0.027		1.66667	11.3333		6.8
ENSG00000198185	ZNF334	zinc finger protein 334 [Source:HGNC Symbol;Acc:HGNC:15806]	20	46499629	46513559	13930	NA	10	13	10	35	19	24	18.6021	0.7961	0.4361	0.0041	0.025		11	26		2.36364
ENSG00000184164	CRELD2	cysteine rich with EGF like domains 2 [Source:HGNC Symbol;Acc:HGNC:28150]	22	49918166	49927540	9374	NA	25	22	24	38	53	52	37.5935	0.7956	0.3669	0.0021	0.015		23.6667	47.6667		2.01408
ENSG00000148660	CAMK2G	calcium/calmodulin dependent protein kinase II gamma [Source:HGNC Symbol;Acc:HGNC:1463]	10	73812500	73874591	62091	NA	108	135	114	304	166	157	160.792	0.7946	0.2063	1.2e-05	0.00019		119	209		1.7563
ENSG00000148908	RGS10	regulator of G protein signaling 10 [Source:HGNC Symbol;Acc:HGNC:9992]	10	119499816	119542719	42903	NA	67	113	70	167	141	119	112.139	0.7942	0.2236	3.7e-05	0.00051		83.3333	142.333		1.708
ENSG00000072210	ALDH3A2	aldehyde dehydrogenase 3 family member A2 [Source:HGNC Symbol;Acc:HGNC:403]	17	19648135	19685760	37625	NA	436	768	427	1355	817	585	702.295	0.7931	0.1712	3.9e-07	9.7e-06		543.667	919		1.69037
ENSG00000182919	C11orf54	chromosome 11 open reading frame 54 [Source:HGNC Symbol;Acc:HGNC:30204]	11	93741590	93764749	23159	NA	37	74	33	136	107	39	66.9074	0.7928	0.3042	0.00076	0.0064		48	94		1.95833
ENSG00000290008		novel transcript	19	15332612	15336629	4017	NA	3	7	1	14	14	11	8.4138	0.7915	0.5964	0.0066	0.036		3.66667	13		3.54545
ENSG00000167508	MVD	mevalonate diphosphate decarboxylase [Source:HGNC Symbol;Acc:HGNC:7529]	16	88651934	88663161	11227	NA	44	48	30	99	65	63	57.8802	0.791	0.2827	0.00045	0.0041		40.6667	75.6667		1.86066
ENSG00000135338	LCA5	lebercilin LCA5 [Source:HGNC Symbol;Acc:HGNC:31923]	6	79484990	79537458	52468	NA	15	22	15	43	40	26	26.6101	0.791	0.3701	0.0024	0.016		17.3333	36.3333		2.09615
ENSG00000115339	GALNT3	polypeptide N-acetylgalactosaminyltransferase 3 [Source:HGNC Symbol;Acc:HGNC:4125]	2	165747587	165794659	47072	NA	41	66	53	158	89	56	73.7784	0.7903	0.2661	0.00027	0.0027		53.3333	101		1.89375
ENSG00000070081	NUCB2	nucleobindin 2 [Source:HGNC Symbol;Acc:HGNC:8044]	11	17208152	17349980	141828	NA	196	232	209	384	399	283	284.967	0.7899	0.1865	2.4e-06	4.8e-05		212.333	355.333		1.67347
ENSG00000152380	FAM151B	family with sequence similarity 151 member B [Source:HGNC Symbol;Acc:HGNC:33716]	5	80487968	80542563	54595	NA	40	50	40	85	80	70	61.5384	0.7895	0.2754	0.00037	0.0035		43.3333	78.3333		1.80769
ENSG00000083123	BCKDHB	branched chain keto acid dehydrogenase E1 subunit beta [Source:HGNC Symbol;Acc:HGNC:987]	6	80106646	80346270	239624	NA	15	23	19	62	35	25	28.8095	0.789	0.363	0.0022	0.015		19	40.6667		2.14035
ENSG00000205758	CRYZL1	crystallin zeta like 1 [Source:HGNC Symbol;Acc:HGNC:2420]	21	33589340	33643926	54586	NA	666	785	666	1302	1346	851	932.3	0.7889	0.1597	8.7e-08	2.6e-06		705.667	1166.33		1.65281
ENSG00000119801	YPEL5	yippee like 5 [Source:HGNC Symbol;Acc:HGNC:18329]	2	30146940	30160533	13593	NA	301	335	324	665	594	369	426.655	0.7889	0.1694	3.5e-07	8.9e-06		320	542.667		1.69583
ENSG00000149328	GLB1L2	galactosidase beta 1 like 2 [Source:HGNC Symbol;Acc:HGNC:25129]	11	134331873	134378341	46468	NA	15	22	20	69	27	29	29.3302	0.7887	0.3747	0.0026	0.017		19	41.6667		2.19298
ENSG00000146425	DYNLT1	dynein light chain Tctex-type 1 [Source:HGNC Symbol;Acc:HGNC:11697]	6	158636473	158644743	8270	NA	1416	3011	1282	3572	3518	2193	2437.95	0.788	0.1925	4.5e-06	8.2e-05		1903	3094.33		1.62603
ENSG00000185630	PBX1	PBX homeobox 1 [Source:HGNC Symbol;Acc:HGNC:8632]	1	164555583	164899296	343713	NA	22	32	25	68	67	26	38.7382	0.7878	0.3345	0.0015	0.011		26.3333	53.6667		2.03797
ENSG00000138663	COPS4	COP9 signalosome subunit 4 [Source:HGNC Symbol;Acc:HGNC:16702]	4	83034446	83075818	41372	NA	700	1044	700	1769	1377	874	1048.77	0.7861	0.1411	2.9e-09	1.3e-07		814.667	1340		1.64484
ENSG00000164758	MED30	mediator complex subunit 30 [Source:HGNC Symbol;Acc:HGNC:23032]	8	117520712	117540262	19550	NA	136	227	115	350	297	167	208.487	0.7861	0.2014	1e-05	0.00017		159.333	271.333		1.70293
ENSG00000035862	TIMP2	TIMP metallopeptidase inhibitor 2 [Source:HGNC Symbol;Acc:HGNC:11821]	17	78852976	78925387	72411	NA	160	150	160	239	340	235	219.471	0.7861	0.2384	9.7e-05	0.0011		156.667	271.333		1.73191
ENSG00000198856	OSTC	oligosaccharyltransferase complex non-catalytic subunit [Source:HGNC Symbol;Acc:HGNC:24448]	4	108650584	108667820	17236	NA	534	958	551	1273	1271	772	876.195	0.7857	0.1674	3e-07	7.8e-06		681	1105.33		1.6231
ENSG00000137714	FDX1	ferredoxin 1 [Source:HGNC Symbol;Acc:HGNC:3638]	11	110429947	110464884	34937	NA	14	22	20	32	48	35	29.3423	0.7856	0.381	0.0028	0.018		18.6667	38.3333		2.05357
ENSG00000256525	POLG2	DNA polymerase gamma 2, accessory subunit [Source:HGNC Symbol;Acc:HGNC:9180]	17	64477784	64497054	19270	NA	38	81	47	152	81	70	75.2554	0.7852	0.2659	0.00029	0.0029		55.3333	101		1.8253
ENSG00000110090	CPT1A	carnitine palmitoyltransferase 1A [Source:HGNC Symbol;Acc:HGNC:2328]	11	68754619	68844410	89791	NA	75	101	69	189	137	100	109.574	0.7845	0.2161	2.9e-05	0.00042		81.6667	142		1.73878
ENSG00000142621	FHAD1	forkhead associated phosphopeptide binding domain 1 [Source:HGNC Symbol;Acc:HGNC:29408]	1	15236520	15400283	163763	NA	3	8	5	26	15	9	10.4965	0.7835	0.5391	0.0068	0.037		5.33333	16.6667		3.125
ENSG00000114779	ABHD14B	abhydrolase domain containing 14B [Source:HGNC Symbol;Acc:HGNC:28235]	3	51968509	51983409	14900	NA	19	18	19	65	33	25	28.9241	0.7825	0.3689	0.0026	0.017		18.6667	41		2.19643
ENSG00000100600	LGMN	legumain [Source:HGNC Symbol;Acc:HGNC:9472]	14	92703806	92748679	44873	NA	423	849	456	1349	782	716	739.198	0.7822	0.1795	1.5e-06	3.1e-05		576	949		1.64757
ENSG00000100364	KIAA0930	KIAA0930 [Source:HGNC Symbol;Acc:HGNC:1314]	22	45192243	45240894	48651	NA	16	25	18	57	38	27	29.4003	0.782	0.3537	0.0021	0.015		19.6667	40.6667		2.0678
ENSG00000130066	SAT1	spermidine/spermine N1-acetyltransferase 1 [Source:HGNC Symbol;Acc:HGNC:10540]	X	23783172	23786210	3038	NA	603	1556	619	2147	1510	987	1181.82	0.7804	0.2103	2.2e-05	0.00033		926	1548		1.67171
ENSG00000013306	SLC25A39	solute carrier family 25 member 39 [Source:HGNC Symbol;Acc:HGNC:24279]	17	44319624	44324870	5246	NA	201	366	261	849	334	305	366.534	0.7799	0.2206	4.3e-05	0.00057		276	496		1.7971
ENSG00000117758	STX12	syntaxin 12 [Source:HGNC Symbol;Acc:HGNC:11430]	1	27773218	27824443	51225	NA	83	131	68	215	152	116	124.357	0.7796	0.2169	3.5e-05	0.00048		94	161		1.71277
ENSG00000070061	ELP1	elongator acetyltransferase complex subunit 1 [Source:HGNC Symbol;Acc:HGNC:5959]	9	108866897	108934328	67431	NA	75	108	73	218	104	128	115.83	0.7796	0.2389	0.00011	0.0013		85.3333	150		1.75781
ENSG00000188505	NCCRP1	NCCRP1, F-box associated domain containing [Source:HGNC Symbol;Acc:HGNC:33739]	19	39196963	39201884	4921	NA	2	5	3	26	7	8	7.9854	0.7796	0.6076	0.007	0.038		3.33333	13.6667		4.1
ENSG00000068366	ACSL4	acyl-CoA synthetase long chain family member 4 [Source:HGNC Symbol;Acc:HGNC:3571]	X	109624243	109733403	109160	NA	53	68	36	144	97	53	72.0742	0.7794	0.2698	0.00037	0.0035		52.3333	98		1.87261
ENSG00000028528	SNX1	sorting nexin 1 [Source:HGNC Symbol;Acc:HGNC:11172]	15	64094122	64146090	51968	NA	145	222	148	518	260	157	228.323	0.7793	0.2199	4.2e-05	0.00056		171.667	311.667		1.81553
ENSG00000140511	HAPLN3	hyaluronan and proteoglycan link protein 3 [Source:HGNC Symbol;Acc:HGNC:21446]	15	88877293	88895597	18304	NA	2	5	0	16	12	6	6.5565	0.779	0.6521	0.0062	0.034		2.33333	11.3333		4.85714
ENSG00000269821	KCNQ1OT1	KCNQ1 opposite strand/antisense transcript 1 [Source:HGNC Symbol;Acc:HGNC:6295]	11	2608327	2699994	91667	NA	162	199	170	371	294	222	234.034	0.7786	0.1754	1e-06	2.3e-05		177	295.667		1.67043
ENSG00000145687	SSBP2	single stranded DNA binding protein 2 [Source:HGNC Symbol;Acc:HGNC:15831]	5	81412803	81751797	338994	NA	113	178	124	299	219	174	181.304	0.7777	0.1865	3.4e-06	6.5e-05		138.333	230.667		1.66747
ENSG00000130312	MRPL34	mitochondrial ribosomal protein L34 [Source:HGNC Symbol;Acc:HGNC:14488]	19	17292608	17306843	14235	NA	101	84	82	267	177	75	125.423	0.7757	0.2625	0.00031	0.003		89	173		1.94382
ENSG00000117859	OSBPL9	oxysterol binding protein like 9 [Source:HGNC Symbol;Acc:HGNC:16386]	1	51577178	51798427	221249	NA	127	190	137	362	224	181	198.25	0.7751	0.1859	3.5e-06	6.7e-05		151.333	255.667		1.68943
ENSG00000150403	TMCO3	transmembrane and coiled-coil domains 3 [Source:HGNC Symbol;Acc:HGNC:20329]	13	113491020	113554590	63570	NA	11	16	8	31	31	18	18.9518	0.775	0.425	0.0046	0.027		11.6667	26.6667		2.28571
ENSG00000204590	GNL1	G protein nucleolar 1 (putative) [Source:HGNC Symbol;Acc:HGNC:4413]	6	30541380	30556489	15109	NA	10	11	9	38	17	19	17.0509	0.7749	0.447	0.0053	0.03		10	24.6667		2.46667
ENSG00000106605	BLVRA	biliverdin reductase A [Source:HGNC Symbol;Acc:HGNC:1062]	7	43758679	43807342	48663	NA	285	334	239	559	482	363	374.623	0.773	0.166	3.8e-07	9.7e-06		286	468		1.63636
ENSG00000185745	IFIT1	interferon induced protein with tetratricopeptide repeats 1 [Source:HGNC Symbol;Acc:HGNC:5407]	10	89392545	89406487	13942	NA	709	940	732	1599	1601	778	1036.44	0.7725	0.1673	4.7e-07	1.1e-05		793.667	1326		1.67073
ENSG00000156299	TIAM1	TIAM Rac1 associated GEF 1 [Source:HGNC Symbol;Acc:HGNC:11805]	21	31118415	31559977	441562	NA	13	41	16	66	40	34	33.7294	0.7722	0.3597	0.0026	0.017		23.3333	46.6667		2
ENSG00000196391	ZNF774	zinc finger protein 774 [Source:HGNC Symbol;Acc:HGNC:33108]	15	90352283	90369146	16863	NA	3	6	6	27	14	8	10.1372	0.7722	0.5455	0.0074	0.04		5	16.3333		3.26667
ENSG00000187239	FNBP1	formin binding protein 1 [Source:HGNC Symbol;Acc:HGNC:17069]	9	129887186	130043189	156003	NA	28	28	20	58	52	38	37.3532	0.7716	0.326	0.0016	0.011		25.3333	49.3333		1.94737
ENSG00000263280		novel transcript	16	2866324	2868251	1927	NA	8	15	9	35	26	15	17.4269	0.7708	0.436	0.0052	0.03		10.6667	25.3333		2.375
ENSG00000144366	GULP1	GULP PTB domain containing engulfment adaptor 1 [Source:HGNC Symbol;Acc:HGNC:18649]	2	188291668	188595931	304263	NA	169	238	157	413	320	206	244.207	0.7703	0.1745	1.2e-06	2.6e-05		188	313		1.66489
ENSG00000151694	ADAM17	ADAM metallopeptidase domain 17 [Source:HGNC Symbol;Acc:HGNC:195]	2	9488485	9556732	68247	NA	40	76	38	118	78	75	69.6429	0.7696	0.2662	0.00039	0.0037		51.3333	90.3333		1.75974
ENSG00000124370	MCEE	methylmalonyl-CoA epimerase [Source:HGNC Symbol;Acc:HGNC:16732]	2	71109683	71130239	20556	NA	21	39	16	55	55	36	36.4935	0.7695	0.337	0.0019	0.014		25.3333	48.6667		1.92105
ENSG00000189334	S100A14	S100 calcium binding protein A14 [Source:HGNC Symbol;Acc:HGNC:18901]	1	153614254	153616986	2732	NA	287	553	296	705	613	491	484.24	0.769	0.1784	2e-06	4e-05		378.667	603		1.59243
ENSG00000128272	ATF4	activating transcription factor 4 [Source:HGNC Symbol;Acc:HGNC:786]	22	39519694	39522683	2989	NA	234	319	273	564	430	354	359.167	0.7686	0.1625	2.8e-07	7.3e-06		275.333	449.333		1.63196
ENSG00000067113	PLPP1	phospholipid phosphatase 1 [Source:HGNC Symbol;Acc:HGNC:9228]	5	55424853	55534969	110116	NA	16	32	12	60	31	32	29.6242	0.7685	0.3694	0.003	0.019		20	41		2.05
ENSG00000116044	NFE2L2	NFE2 like bZIP transcription factor 2 [Source:HGNC Symbol;Acc:HGNC:7782]	2	177218666	177392756	174090	NA	257	411	245	724	521	292	392.144	0.7681	0.1782	2e-06	4e-05		304.333	512.333		1.68346
ENSG00000130703	OSBPL2	oxysterol binding protein like 2 [Source:HGNC Symbol;Acc:HGNC:15761]	20	62231921	62296213	64292	NA	63	89	72	186	113	93	100.288	0.7681	0.2262	7.6e-05	0.00092		74.6667	130.667		1.75
ENSG00000116857	TMEM9	transmembrane protein 9 [Source:HGNC Symbol;Acc:HGNC:18823]	1	201134771	201171574	36803	NA	409	581	472	1096	654	640	632.459	0.7661	0.1613	2.5e-07	6.8e-06		487.333	796.667		1.63475
ENSG00000135931	ARMC9	armadillo repeat containing 9 [Source:HGNC Symbol;Acc:HGNC:20730]	2	231198545	231376848	178303	NA	44	73	67	195	89	65	84.5387	0.766	0.2711	0.00048	0.0044		61.3333	116.333		1.89674
ENSG00000141295	SCRN2	secernin 2 [Source:HGNC Symbol;Acc:HGNC:30381]	17	47837691	47841289	3598	NA	10	34	22	59	34	39	32.5647	0.7657	0.3658	0.003	0.019		22	44		2
ENSG00000065809	FAM107B	family with sequence similarity 107 member B [Source:HGNC Symbol;Acc:HGNC:23726]	10	14518556	14774897	256341	NA	69	92	79	158	176	86	108.466	0.7653	0.2362	0.00013	0.0015		80	140		1.75
ENSG00000231663	COA6-AS1	COA6 antisense RNA 1 [Source:HGNC Symbol;Acc:HGNC:40825]	1	234372806	234373664	858	NA	4	7	4	13	17	14	10.1923	0.7644	0.5423	0.0078	0.041		5	14.6667		2.93333
ENSG00000170458	CD14	CD14 molecule [Source:HGNC Symbol;Acc:HGNC:1628]	5	140631727	140633700	1973	NA	29	22	28	72	43	43	39.5887	0.7643	0.3304	0.0019	0.013		26.3333	52.6667		2
ENSG00000104808	DHDH	dihydrodiol dehydrogenase [Source:HGNC Symbol;Acc:HGNC:17887]	19	48933698	48944969	11271	NA	1	8	5	18	18	9	9.6163	0.7643	0.5605	0.0079	0.041		4.66667	15		3.21429
ENSG00000165355	FBXO33	F-box protein 33 [Source:HGNC Symbol;Acc:HGNC:19833]	14	39397683	39432466	34783	NA	19	25	18	32	57	35	31.8088	0.7637	0.3727	0.0033	0.021		20.6667	41.3333		2
ENSG00000074842	MYDGF	myeloid derived growth factor [Source:HGNC Symbol;Acc:HGNC:16948]	19	4641373	4670362	28989	NA	231	232	161	614	310	206	279.573	0.7634	0.2182	5.4e-05	0.00069		208	376.667		1.8109
ENSG00000103066	PLA2G15	phospholipase A2 group XV [Source:HGNC Symbol;Acc:HGNC:17163]	16	68245303	68261058	15755	NA	4	1	5	25	9	8	8.3839	0.7631	0.6002	0.0078	0.041		3.33333	14		4.2
ENSG00000167778	SPRYD3	SPRY domain containing 3 [Source:HGNC Symbol;Acc:HGNC:25920]	12	53064315	53079404	15089	NA	10	12	9	43	14	20	17.5499	0.7611	0.4506	0.0061	0.034		10.3333	25.6667		2.48387
ENSG00000132376	INPP5K	inositol polyphosphate-5-phosphatase K [Source:HGNC Symbol;Acc:HGNC:33882]	17	1494576	1516742	22166	NA	8	8	11	29	21	17	15.7033	0.7609	0.4547	0.0063	0.035		9	22.3333		2.48148
ENSG00000085662	AKR1B1	aldo-keto reductase family 1 member B [Source:HGNC Symbol;Acc:HGNC:381]	7	134442355	134459284	16929	NA	1355	2250	1469	3636	2440	1998	2139.42	0.7594	0.1392	6.6e-09	2.6e-07		1691.33	2691.33		1.59125
ENSG00000100644	HIF1A	hypoxia inducible factor 1 subunit alpha [Source:HGNC Symbol;Acc:HGNC:4910]	14	61695512	61748259	52747	NA	147	194	178	416	291	179	227.408	0.7594	0.1874	6.3e-06	0.00011		173	295.333		1.70713
ENSG00000145882	PCYOX1L	prenylcysteine oxidase 1 like [Source:HGNC Symbol;Acc:HGNC:28477]	5	149358036	149369653	11617	NA	3	8	3	24	10	11	9.5013	0.7594	0.5556	0.0082	0.043		4.66667	15		3.21429
ENSG00000290009		novel transcript	6	27178341	27178869	528	NA	11	6	6	13	21	26	15.142	0.7591	0.507	0.0077	0.04		7.66667	20		2.6087
ENSG00000166578	IQCD	IQ motif containing D [Source:HGNC Symbol;Acc:HGNC:25168]	12	113195440	113221094	25654	NA	111	144	135	220	254	175	174.449	0.759	0.2136	4.5e-05	0.0006		130	216.333		1.6641
ENSG00000023191	RNH1	ribonuclease/angiogenin inhibitor 1 [Source:HGNC Symbol;Acc:HGNC:10074]	11	494511	507300	12789	NA	123	181	125	417	131	219	194.452	0.7586	0.2572	0.00035	0.0033		143	255.667		1.78788
ENSG00000177239	MAN1B1	mannosidase alpha class 1B member 1 [Source:HGNC Symbol;Acc:HGNC:6823]	9	137086856	137109189	22333	NA	22	21	28	85	29	38	36.3488	0.7586	0.3612	0.0031	0.02		23.6667	50.6667		2.14085
ENSG00000185187	SIGIRR	single Ig and TIR domain containing [Source:HGNC Symbol;Acc:HGNC:30575]	11	405715	417455	11740	NA	81	97	105	248	115	139	129.356	0.7571	0.2418	0.0002	0.0021		94.3333	167.333		1.77385
ENSG00000127990	SGCE	sarcoglycan epsilon [Source:HGNC Symbol;Acc:HGNC:10808]	7	94524203	94656572	132369	NA	265	375	277	688	534	301	394.088	0.757	0.1663	7e-07	1.6e-05		305.667	507.667		1.66085
ENSG00000197050	ZNF420	zinc finger protein 420 [Source:HGNC Symbol;Acc:HGNC:20649]	19	37007856	37130368	122512	NA	3	4	9	21	22	8	10.9896	0.7558	0.5393	0.0083	0.043		5.33333	17		3.1875
ENSG00000153179	RASSF3	Ras association domain family member 3 [Source:HGNC Symbol;Acc:HGNC:14271]	12	64507000	64697564	190564	NA	4	20	1	24	28	15	14.8994	0.7557	0.5242	0.0081	0.042		8.33333	22.3333		2.68
ENSG00000164746	C7orf57	chromosome 7 open reading frame 57 [Source:HGNC Symbol;Acc:HGNC:22247]	7	48035510	48061304	25794	NA	6	12	7	31	17	15	14.2796	0.7551	0.4684	0.007	0.038		8.33333	21		2.52
ENSG00000099783	HNRNPM	heterogeneous nuclear ribonucleoprotein M [Source:HGNC Symbol;Acc:HGNC:5046]	19	8444766	8489114	44348	NA	198	174	151	613	269	142	242.494	0.755	0.2598	0.00041	0.0038		174.333	341.333		1.95793
ENSG00000181789	COPG1	COPI coat complex subunit gamma 1 [Source:HGNC Symbol;Acc:HGNC:2236]	3	129249605	129277773	28168	NA	48	75	67	168	86	84	85.9062	0.7531	0.2506	0.0003	0.003		63.3333	112.667		1.77895
ENSG00000175866	BAIAP2	BAR/IMD domain containing adaptor protein 2 [Source:HGNC Symbol;Acc:HGNC:947]	17	81035121	81117434	82313	NA	15	10	14	44	17	30	22.0232	0.753	0.4272	0.0058	0.033		13	30.3333		2.33333
ENSG00000079150	FKBP7	FKBP prolyl isomerase 7 [Source:HGNC Symbol;Acc:HGNC:3723]	2	178463663	178478600	14937	NA	45	40	43	78	99	58	61.1985	0.7527	0.2905	0.001	0.008		42.6667	78.3333		1.83594
ENSG00000141968	VAV1	vav guanine nucleotide exchange factor 1 [Source:HGNC Symbol;Acc:HGNC:12657]	19	6772707	6857366	84659	NA	10	16	12	26	32	24	20.3871	0.7525	0.4142	0.0053	0.03		12.6667	27.3333		2.15789
ENSG00000103316	CRYM	crystallin mu [Source:HGNC Symbol;Acc:HGNC:2418]	16	21238873	21303083	64210	NA	1	2	2	5	12	10	5.8425	0.7514	0.6741	0.0063	0.035		1.66667	9		5.4
ENSG00000177459	ERICH5	glutamate rich 5 [Source:HGNC Symbol;Acc:HGNC:26823]	8	98064521	98093610	29089	NA	15	23	22	45	43	31	29.8856	0.7512	0.3521	0.003	0.019		20	39.6667		1.98333
ENSG00000144036	EXOC6B	exocyst complex component 6B [Source:HGNC Symbol;Acc:HGNC:17085]	2	72175983	72826041	650058	NA	7	12	7	23	25	15	14.7869	0.7511	0.4613	0.007	0.038		8.66667	21		2.42308
ENSG00000154639	CXADR	CXADR Ig-like cell adhesion molecule [Source:HGNC Symbol;Acc:HGNC:2559]	21	17513042	17593579	80537	NA	70	144	69	265	155	85	123.677	0.7509	0.2496	0.0003	0.003		94.3333	168.333		1.78445
ENSG00000198538	ZNF28	zinc finger protein 28 [Source:HGNC Symbol;Acc:HGNC:13073]	19	52797407	52857600	60193	NA	17	15	11	35	32	25	22.7288	0.7502	0.3939	0.0047	0.028		14.3333	30.6667		2.13953
ENSG00000108582	CPD	carboxypeptidase D [Source:HGNC Symbol;Acc:HGNC:2301]	17	30378926	30469989	91063	NA	17	18	18	44	39	26	26.9239	0.7495	0.3637	0.0035	0.022		17.6667	36.3333		2.0566
ENSG00000136717	BIN1	bridging integrator 1 [Source:HGNC Symbol;Acc:HGNC:1052]	2	127048026	127107288	59262	NA	22	30	21	62	42	36	35.0561	0.7477	0.3252	0.0021	0.015		24.3333	46.6667		1.91781
ENSG00000127955	GNAI1	G protein subunit alpha i1 [Source:HGNC Symbol;Acc:HGNC:4384]	7	79768027	80226181	458154	NA	53	96	47	177	93	76	86.5358	0.7473	0.2548	0.00039	0.0037		65.3333	115.333		1.76531
ENSG00000024862	CCDC28A	coiled-coil domain containing 28A [Source:HGNC Symbol;Acc:HGNC:21098]	6	138773768	138793319	19551	NA	51	67	43	111	96	71	72.5297	0.7471	0.2498	0.00033	0.0032		53.6667	92.6667		1.72671
ENSG00000071127	WDR1	WD repeat domain 1 [Source:HGNC Symbol;Acc:HGNC:12754]	4	10068088	10116972	48884	NA	260	443	326	924	412	403	444.019	0.7466	0.196	1.8e-05	0.00028		343	579.667		1.68999
ENSG00000109738	GLRB	glycine receptor beta [Source:HGNC Symbol;Acc:HGNC:4329]	4	157076124	157172090	95966	NA	92	126	101	245	182	113	139.327	0.7461	0.2025	3e-05	0.00042		106.333	180		1.69279
ENSG00000262185	LINC02861	long intergenic non-protein coding RNA 2861 [Source:HGNC Symbol;Acc:HGNC:54406]	16	3930805	3950586	19781	NA	2	1	2	7	11	9	5.7453	0.7458	0.6664	0.0068	0.037		1.66667	9		5.4
ENSG00000104969	SGTA	small glutamine rich tetratricopeptide repeat co-chaperone alpha [Source:HGNC Symbol;Acc:HGNC:10819]	19	2754714	2783362	28648	NA	24	34	32	94	42	40	42.9195	0.7454	0.3177	0.0019	0.014		30	58.6667		1.95556
ENSG00000198546	ZNF511	zinc finger protein 511 [Source:HGNC Symbol;Acc:HGNC:28445]	10	133308913	133313162	4249	NA	5	24	15	43	24	28	22.8233	0.7449	0.417	0.0059	0.033		14.6667	31.6667		2.15909
ENSG00000183726	TMEM50A	transmembrane protein 50A [Source:HGNC Symbol;Acc:HGNC:30590]	1	25338316	25362361	24045	NA	1338	2767	1266	3334	3061	2027	2241.69	0.7444	0.1798	4.7e-06	8.6e-05		1790.33	2807.33		1.56805
ENSG00000177697	CD151	CD151 molecule (Raph blood group) [Source:HGNC Symbol;Acc:HGNC:1630]	11	832886	839831	6945	NA	112	138	131	295	150	200	170.941	0.7441	0.2268	0.00013	0.0014		127	215		1.69291
ENSG00000260086		novel transcript	16	48623414	48746318	122904	NA	0	1	1	11	10	5	4.6355	0.7428	0.7483	0.003	0.019		0.666667	8.66667		13
ENSG00000160188	RSPH1	radial spoke head component 1 [Source:HGNC Symbol;Acc:HGNC:12371]	21	42472485	42496246	23761	NA	22	30	21	62	49	30	34.8533	0.7423	0.3255	0.0023	0.016		24.3333	47		1.93151
ENSG00000114544	SLC41A3	solute carrier family 41 member 3 [Source:HGNC Symbol;Acc:HGNC:31046]	3	126006356	126101561	95205	NA	15	29	15	79	27	23	29.2634	0.7422	0.3836	0.0046	0.027		19.6667	43		2.18644
ENSG00000168273	UQCC5	ubiquinol-cytochrome c reductase complex assembly factor 5 [Source:HGNC Symbol;Acc:HGNC:37257]	3	52534012	52579237	45225	NA	29	49	40	83	70	56	54.2098	0.7411	0.2792	0.0009	0.0073		39.3333	69.6667		1.77119
ENSG00000137700	SLC37A4	solute carrier family 37 member 4 [Source:HGNC Symbol;Acc:HGNC:4061]	11	119023750	119030906	7156	NA	12	17	14	55	21	21	22.4001	0.7406	0.403	0.0055	0.031		14.3333	32.3333		2.25581
ENSG00000006837	CDKL3	cyclin dependent kinase like 3 [Source:HGNC Symbol;Acc:HGNC:15483]	5	134286349	134371047	84698	NA	8	8	4	16	18	18	12.5246	0.7405	0.501	0.0087	0.045		6.66667	17.3333		2.6
ENSG00000227110	LMCD1-AS1	LMCD1 antisense RNA 1 [Source:HGNC Symbol;Acc:HGNC:44477]	3	7951262	8611924	660662	NA	15	40	18	58	48	33	34.3917	0.7403	0.3417	0.003	0.019		24.3333	46.3333		1.90411
ENSG00000083799	CYLD	CYLD lysine 63 deubiquitinase [Source:HGNC Symbol;Acc:HGNC:2584]	16	50742049	50801935	59886	NA	21	31	27	61	47	40	37.7029	0.7394	0.3172	0.0021	0.014		26.3333	49.3333		1.87342
ENSG00000181513	ACBD4	acyl-CoA binding domain containing 4 [Source:HGNC Symbol;Acc:HGNC:23337]	17	45132599	45144181	11582	NA	1	5	3	16	12	7	7.1285	0.7394	0.6027	0.0089	0.045		3	11.6667		3.88889
ENSG00000101444	AHCY	adenosylhomocysteinase [Source:HGNC Symbol;Acc:HGNC:343]	20	34280267	34311802	31535	NA	162	301	199	481	292	291	282.183	0.7393	0.1876	1.1e-05	0.00018		220.667	354.667		1.60725
ENSG00000170464	DNAJC18	DnaJ heat shock protein family (Hsp40) member C18 [Source:HGNC Symbol;Acc:HGNC:28429]	5	139408587	139444491	35904	NA	5	23	9	30	33	19	19.4079	0.7393	0.4374	0.007	0.038		12.3333	27.3333		2.21622
ENSG00000140983	RHOT2	ras homolog family member T2 [Source:HGNC Symbol;Acc:HGNC:21169]	16	668099	674174	6075	NA	9	7	5	28	17	12	12.7323	0.7388	0.4879	0.0086	0.044		7	19		2.71429
ENSG00000291174		novel transcript	11	65455256	65466720	11464	NA	94	86	83	155	160	129	119.719	0.7384	0.2358	0.00022	0.0023		87.6667	148		1.68821
ENSG00000068305	MEF2A	myocyte enhancer factor 2A [Source:HGNC Symbol;Acc:HGNC:6993]	15	99565416	99716488	151072	NA	21	36	25	60	55	37	38.539	0.737	0.3144	0.002	0.014		27.3333	50.6667		1.85366
ENSG00000171766	GATM	glycine amidinotransferase [Source:HGNC Symbol;Acc:HGNC:4175]	15	45361123	45402327	41204	NA	27	23	20	81	44	23	34.651	0.7359	0.3511	0.0035	0.022		23.3333	49.3333		2.11429
ENSG00000153832	FBXO36	F-box protein 36 [Source:HGNC Symbol;Acc:HGNC:27020]	2	229922301	230013119	90818	NA	34	46	38	83	73	53	54.1763	0.7351	0.2752	0.00089	0.0073		39.3333	69.6667		1.77119
ENSG00000185561	TLCD2	TLC domain containing 2 [Source:HGNC Symbol;Acc:HGNC:33522]	17	1702815	1710377	7562	NA	8	17	17	27	37	25	22.2449	0.735	0.4092	0.0061	0.034		14	29.6667		2.11905
ENSG00000118855	MFSD1	major facilitator superfamily domain containing 1 [Source:HGNC Symbol;Acc:HGNC:25874]	3	158732197	158829719	97522	NA	100	121	88	317	165	85	137.789	0.734	0.2462	0.00036	0.0035		103	189		1.83495
ENSG00000092208	GEMIN2	gem nuclear organelle associated protein 2 [Source:HGNC Symbol;Acc:HGNC:10884]	14	39114284	39136973	22689	NA	57	94	51	128	118	89	88.6169	0.7299	0.2396	0.0003	0.003		67.3333	111.667		1.65842
ENSG00000249306	LINC01411	long intergenic non-protein coding RNA 1411 [Source:HGNC Symbol;Acc:HGNC:50703]	5	174336294	174532457	196163	NA	0	9	3	18	13	10	8.5994	0.7295	0.5838	0.0098	0.049		4	13.6667		3.41667
ENSG00000164237	CMBL	carboxymethylenebutenolidase homolog [Source:HGNC Symbol;Acc:HGNC:25090]	5	10275874	10307902	32028	NA	158	273	170	499	279	213	254.77	0.7293	0.1899	1.8e-05	0.00027		200.333	330.333		1.64892
ENSG00000138180	CEP55	centrosomal protein 55 [Source:HGNC Symbol;Acc:HGNC:1161]	10	93496611	93529092	32481	NA	26	20	26	52	65	28	36.1191	0.7289	0.3485	0.0037	0.023		24	48.3333		2.01389
ENSG00000163704	PRRT3	proline rich transmembrane protein 3 [Source:HGNC Symbol;Acc:HGNC:26591]	3	9939449	9952408	12959	NA	27	32	21	54	45	48	38.4751	0.7284	0.325	0.0027	0.018		26.6667	49		1.8375
ENSG00000111671	SPSB2	splA/ryanodine receptor domain and SOCS box containing 2 [Source:HGNC Symbol;Acc:HGNC:29522]	12	6870934	6889358	18424	NA	69	63	74	153	101	103	94.3452	0.7277	0.2479	0.00043	0.004		68.6667	119		1.73301
ENSG00000163755	HPS3	HPS3 biogenesis of lysosomal organelles complex 2 subunit 1 [Source:HGNC Symbol;Acc:HGNC:15597]	3	149129637	149173732	44095	NA	61	122	74	257	121	81	112.316	0.7277	0.2535	0.00053	0.0047		85.6667	153		1.78599
ENSG00000166736	HTR3A	5-hydroxytryptamine receptor 3A [Source:HGNC Symbol;Acc:HGNC:5297]	11	113975074	113990313	15239	NA	6	23	10	45	14	29	20.7909	0.7276	0.4451	0.008	0.042		13	29.3333		2.25641
ENSG00000213700	RPL17P50	ribosomal protein L17 pseudogene 50 [Source:HGNC Symbol;Acc:HGNC:45098]	10	73005832	73006595	763	NA	1	6	1	14	12	7	6.6521	0.7275	0.6203	0.0091	0.046		2.66667	11		4.125
ENSG00000105928	GSDME	gasdermin E [Source:HGNC Symbol;Acc:HGNC:2810]	7	24698354	24757940	59586	NA	7	7	7	31	13	13	12.6613	0.7266	0.4875	0.0094	0.047		7	19		2.71429
ENSG00000165887	ANKRD2	ankyrin repeat domain 2 [Source:HGNC Symbol;Acc:HGNC:495]	10	97572498	97583884	11386	NA	8	18	14	58	13	24	21.5444	0.7264	0.4371	0.0078	0.041		13.3333	31.6667		2.375
ENSG00000088836	SLC4A11	solute carrier family 4 member 11 [Source:HGNC Symbol;Acc:HGNC:16438]	20	3227416	3239559	12143	NA	0	6	4	18	5	15	8.1853	0.7253	0.6091	0.0095	0.048		3.33333	12.6667		3.8
ENSG00000123091	RNF11	ring finger protein 11 [Source:HGNC Symbol;Acc:HGNC:10056]	1	51236272	51273447	37175	NA	21	29	24	42	66	33	36.0813	0.7249	0.3439	0.0037	0.023		24.6667	47		1.90541
ENSG00000139737	SLAIN1	SLAIN motif family member 1 [Source:HGNC Symbol;Acc:HGNC:26387]	13	77697686	77764242	66556	NA	5	1	1	9	15	8	6.8165	0.7249	0.6303	0.0089	0.045		2.33333	10.6667		4.57143
ENSG00000079999	KEAP1	kelch like ECH associated protein 1 [Source:HGNC Symbol;Acc:HGNC:23177]	19	10486124	10503558	17434	NA	39	80	64	169	56	105	84.344	0.7242	0.3014	0.0019	0.013		61	110		1.80328
ENSG00000113638	TTC33	tetratricopeptide repeat domain 33 [Source:HGNC Symbol;Acc:HGNC:29959]	5	40512332	40755963	243631	NA	38	62	29	121	88	34	58.4648	0.7238	0.3021	0.0019	0.014		43	81		1.88372
ENSG00000166396	SERPINB7	serpin family B member 7 [Source:HGNC Symbol;Acc:HGNC:13902]	18	63752934	63805376	52442	NA	7	45	10	98	27	22	31.2888	0.7207	0.4453	0.0085	0.044		20.6667	49		2.37097
ENSG00000066926	FECH	ferrochelatase [Source:HGNC Symbol;Acc:HGNC:3647]	18	57544376	57586732	42356	NA	31	53	37	89	70	52	54.4008	0.72	0.2733	0.0011	0.0085		40.3333	70.3333		1.7438
ENSG00000204520	MICA	MHC class I polypeptide-related sequence A [Source:HGNC Symbol;Acc:HGNC:7090]	6	31399783	31415315	15532	NA	78	129	84	192	151	126	125.126	0.7196	0.2092	8.6e-05	0.001		97	156.333		1.61168
ENSG00000187185		novel transcript	16	57798185	57816946	18761	NA	2	4	2	18	7	8	6.6409	0.7196	0.6097	0.0098	0.049		2.66667	11		4.125
ENSG00000106868	SUSD1	sushi domain containing 1 [Source:HGNC Symbol;Acc:HGNC:25413]	9	112040782	112175297	134515	NA	29	58	30	82	68	53	52.4634	0.7193	0.2847	0.0014	0.011		39	67.6667		1.73504
ENSG00000138617	PARP16	poly(ADP-ribose) polymerase family member 16 [Source:HGNC Symbol;Acc:HGNC:26040]	15	65234459	65300618	66159	NA	1	4	2	13	9	8	6.1561	0.7193	0.6239	0.0094	0.047		2.33333	10		4.28571
ENSG00000130402	ACTN4	actinin alpha 4 [Source:HGNC Symbol;Acc:HGNC:166]	19	38647648	38731589	83941	NA	102	172	150	263	184	233	186.171	0.7189	0.228	0.00023	0.0023		141.333	226.667		1.60377
ENSG00000197081	IGF2R	insulin like growth factor 2 receptor [Source:HGNC Symbol;Acc:HGNC:5467]	6	159969081	160113507	144426	NA	343	444	263	434	666	543	460.48	0.7186	0.2332	0.00029	0.0029		350	547.667		1.56476
ENSG00000101608	MYL12A	myosin light chain 12A [Source:HGNC Symbol;Acc:HGNC:16701]	18	3247480	3256236	8756	NA	1144	2269	1143	2712	2615	1671	1881.62	0.7182	0.1721	4.8e-06	8.7e-05		1518.67	2332.67		1.536
ENSG00000138069	RAB1A	RAB1A, member RAS oncogene family [Source:HGNC Symbol;Acc:HGNC:9758]	2	65070695	65130331	59636	NA	560	1146	585	1925	1158	680	954.634	0.717	0.1938	3.3e-05	0.00046		763.667	1254.33		1.64251
ENSG00000148225	WDR31	WD repeat domain 31 [Source:HGNC Symbol;Acc:HGNC:21421]	9	113313221	113340298	27077	NA	42	45	32	99	72	44	54.2339	0.7166	0.2788	0.0013	0.0099		39.6667	71.6667		1.80672
ENSG00000100055	CYTH4	cytohesin 4 [Source:HGNC Symbol;Acc:HGNC:9505]	22	37282026	37315341	33315	NA	0	2	0	13	4	9	4.7587	0.7165	0.7434	0.0032	0.02		0.666667	8.66667		13
ENSG00000186951	PPARA	peroxisome proliferator activated receptor alpha [Source:HGNC Symbol;Acc:HGNC:9232]	22	46150520	46243755	93235	NA	13	15	10	32	35	16	19.8675	0.716	0.4084	0.0073	0.039		12.6667	27.6667		2.18421
ENSG00000118898	PPL	periplakin [Source:HGNC Symbol;Acc:HGNC:9273]	16	4882506	4960741	78235	NA	73	60	70	118	115	113	94.1647	0.7155	0.2641	0.0009	0.0073		67.6667	115.333		1.70443
ENSG00000159882	ZNF230	zinc finger protein 230 [Source:HGNC Symbol;Acc:HGNC:13024]	19	44002956	44013924	10968	NA	12	18	5	39	26	15	18.3487	0.7147	0.43	0.0084	0.043		11.6667	26.6667		2.28571
ENSG00000237638	LINC02245	long intergenic non-protein coding RNA 2245 [Source:HGNC Symbol;Acc:HGNC:53134]	2	64901839	65056226	154387	NA	21	8	8	30	25	30	21.3433	0.7146	0.4387	0.0087	0.045		12.3333	28.3333		2.2973
ENSG00000087842	PIR	pirin [Source:HGNC Symbol;Acc:HGNC:30048]	X	15384798	15493564	108766	NA	463	653	539	944	944	669	699.403	0.7141	0.1589	1.2e-06	2.5e-05		551.667	852.333		1.54502
ENSG00000158793	NIT1	nitrilase 1 [Source:HGNC Symbol;Acc:HGNC:7828]	1	161118085	161125445	7360	NA	150	227	161	348	264	231	227.879	0.713	0.178	1e-05	0.00016		179.333	281		1.56691
ENSG00000173706	HEG1	heart development protein with EGF like domains 1 [Source:HGNC Symbol;Acc:HGNC:29227]	3	124965709	125055997	90288	NA	0	0	2	6	8	10	4.8549	0.7127	0.737	0.0036	0.022		0.666667	8		12
ENSG00000154305	MIA3	MIA SH3 domain ER export factor 3 [Source:HGNC Symbol;Acc:HGNC:24008]	1	222618096	222668007	49911	NA	109	129	109	240	183	140	149.913	0.7117	0.195	4.1e-05	0.00056		115.667	187.667		1.62248
ENSG00000136854	STXBP1	syntaxin binding protein 1 [Source:HGNC Symbol;Acc:HGNC:11444]	9	127579369	127696027	116658	NA	17	36	12	38	38	45	31.6882	0.7117	0.3743	0.0059	0.033		21.6667	40.3333		1.86154
ENSG00000011523	CEP68	centrosomal protein 68 [Source:HGNC Symbol;Acc:HGNC:29076]	2	65056353	65087004	30651	NA	8	18	7	30	19	23	17.4843	0.7114	0.434	0.0088	0.045		11	24		2.18182
ENSG00000143891	GALM	galactose mutarotase [Source:HGNC Symbol;Acc:HGNC:24063]	2	38666080	38741237	75157	NA	126	175	121	376	196	140	180.814	0.7111	0.2072	9.3e-05	0.0011		140.667	237.333		1.6872
ENSG00000196636	SDHAF3	succinate dehydrogenase complex assembly factor 3 [Source:HGNC Symbol;Acc:HGNC:21752]	7	97117697	97181763	64066	NA	284	622	315	706	724	454	506.282	0.7097	0.1927	3.7e-05	0.00051		407	628		1.543
ENSG00000101265	RASSF2	Ras association domain family member 2 [Source:HGNC Symbol;Acc:HGNC:9883]	20	4780022	4823608	43586	NA	2	0	1	12	5	8	4.8329	0.7093	0.7011	0.0058	0.033		1	8.33333		8.33333
ENSG00000146072	TNFRSF21	TNF receptor superfamily member 21 [Source:HGNC Symbol;Acc:HGNC:13469]	6	47231531	47309905	78374	NA	80	109	59	159	159	91	107.51	0.7091	0.2306	0.00031	0.0031		82.6667	136.333		1.64919
ENSG00000186815	TPCN1	two pore segment channel 1 [Source:HGNC Symbol;Acc:HGNC:18182]	12	113221049	113298585	77536	NA	19	10	10	35	32	20	21.0998	0.709	0.4109	0.0079	0.041		13	29		2.23077
ENSG00000100883	SRP54	signal recognition particle 54 [Source:HGNC Symbol;Acc:HGNC:11301]	14	34981956	35029686	47730	NA	608	1122	756	1742	1258	868	1026.65	0.7086	0.1522	5.5e-07	1.3e-05		828.667	1289.33		1.55591
ENSG00000108588	CCDC47	coiled-coil domain containing 47 [Source:HGNC Symbol;Acc:HGNC:24856]	17	63745254	63776351	31097	NA	96	135	96	271	160	113	139.926	0.7068	0.2073	0.0001	0.0012		109	181.333		1.66361
ENSG00000250602		novel transcript, antisense to GRAMD3	5	126372476	126509021	136545	NA	13	37	20	56	47	29	32.6285	0.7067	0.3435	0.0045	0.027		23.3333	44		1.88571
ENSG00000179918	SEPHS2	selenophosphate synthetase 2 [Source:HGNC Symbol;Acc:HGNC:19686]	16	30443630	30445874	2244	NA	49	74	62	82	134	93	84.2346	0.7066	0.2801	0.0016	0.011		61.6667	103		1.67027
ENSG00000136270	TBRG4	transforming growth factor beta regulator 4 [Source:HGNC Symbol;Acc:HGNC:17443]	7	45100099	45112047	11948	NA	80	136	103	304	104	144	140.393	0.7055	0.2546	0.0008	0.0066		106.333	184		1.73041
ENSG00000235448	LURAP1L-AS1	LURAP1L antisense RNA 1 [Source:HGNC Symbol;Acc:HGNC:49761]	9	12698553	12814377	115824	NA	13	13	16	28	45	18	22.3084	0.7054	0.4081	0.0081	0.042		14	30.3333		2.16667
ENSG00000262152	GREP1	glycine rich extracellular protein 1 [Source:HGNC Symbol;Acc:HGNC:27549]	16	2988255	3002016	13761	NA	1	1	1	7	5	11	4.8349	0.7053	0.7019	0.0058	0.033		1	7.66667		7.66667
ENSG00000153561	RMND5A	required for meiotic nuclear division 5 homolog A [Source:HGNC Symbol;Acc:HGNC:25850]	2	86720290	86778041	57751	NA	105	270	138	356	288	177	214.019	0.7047	0.2163	0.00018	0.0019		171	273.667		1.60039
ENSG00000233559	LINC00513	long intergenic non-protein coding RNA 513 [Source:HGNC Symbol;Acc:HGNC:43566]	7	130853719	130930682	76963	NA	32	27	26	76	42	42	40.5232	0.704	0.3165	0.0032	0.02		28.3333	53.3333		1.88235
ENSG00000231742	LINC01273	long intergenic non-protein coding RNA 1273 [Source:HGNC Symbol;Acc:HGNC:50329]	20	50171808	50176676	4868	NA	13	9	10	22	24	25	18.0159	0.7032	0.4353	0.0095	0.048		10.6667	23.6667		2.21875
ENSG00000165171	METTL27	methyltransferase like 27 [Source:HGNC Symbol;Acc:HGNC:19068]	7	73834589	73842516	7927	NA	65	70	61	128	118	81	86.8029	0.7026	0.2359	0.00044	0.004		65.3333	109		1.66837
ENSG00000105426	PTPRS	protein tyrosine phosphatase receptor type S [Source:HGNC Symbol;Acc:HGNC:9681]	19	5158494	5340812	182318	NA	12	11	14	36	26	19	19.5447	0.7023	0.4051	0.0082	0.042		12.3333	27		2.18919
ENSG00000171100	MTM1	myotubularin 1 [Source:HGNC Symbol;Acc:HGNC:7448]	X	150568416	150673143	104727	NA	25	46	43	100	58	47	51.6826	0.7014	0.2896	0.0021	0.014		38	68.3333		1.79825
ENSG00000133606	MKRN1	makorin ring finger protein 1 [Source:HGNC Symbol;Acc:HGNC:7112]	7	140453032	140479536	26504	NA	49	100	38	119	110	79	80.8504	0.701	0.264	0.0011	0.0088		62.3333	102.667		1.64706
ENSG00000198855	FICD	FIC domain protein adenylyltransferase [Source:HGNC Symbol;Acc:HGNC:18416]	12	108515276	108525837	10561	NA	12	11	7	34	21	15	16.2862	0.7009	0.4345	0.0097	0.048		10	23.3333		2.33333
ENSG00000153558	FBXL2	F-box and leucine rich repeat protein 2 [Source:HGNC Symbol;Acc:HGNC:13598]	3	33277024	33403662	126638	NA	136	215	130	343	230	186	201.524	0.7006	0.1839	2.4e-05	0.00035		160.333	253		1.57796
ENSG00000104679	R3HCC1	R3H domain and coiled-coil containing 1 [Source:HGNC Symbol;Acc:HGNC:27329]	8	23270119	23296279	26160	NA	33	50	32	85	57	56	51.6923	0.699	0.2805	0.0018	0.013		38.3333	66		1.72174
ENSG00000158769	F11R	F11 receptor [Source:HGNC Symbol;Acc:HGNC:14685]	1	160995210	161021343	26133	NA	99	204	111	272	221	157	172.746	0.6965	0.2026	9.8e-05	0.0011		138	216.667		1.57005
ENSG00000117118	SDHB	succinate dehydrogenase complex iron sulfur subunit B [Source:HGNC Symbol;Acc:HGNC:10681]	1	17018721	17054032	35311	NA	1159	2452	1185	2913	2660	1705	1956.68	0.6963	0.1763	1.4e-05	0.00022		1598.67	2426		1.51751
ENSG00000104518	GSDMD	gasdermin D [Source:HGNC Symbol;Acc:HGNC:25697]	8	143553206	143563062	9856	NA	22	22	13	62	28	26	27.913	0.6929	0.3645	0.0066	0.036		19	38.6667		2.03509
ENSG00000114573	ATP6V1A	ATPase H+ transporting V1 subunit A [Source:HGNC Symbol;Acc:HGNC:851]	3	113746769	113812056	65287	NA	80	181	108	304	194	113	155.185	0.6928	0.2254	0.00034	0.0033		123	203.667		1.65583
ENSG00000117519	CNN3	calponin 3 [Source:HGNC Symbol;Acc:HGNC:2157]	1	94896948	94927223	30275	NA	27	35	26	71	59	31	40.3537	0.6918	0.3059	0.0032	0.02		29.3333	53.6667		1.82955
ENSG00000067182	TNFRSF1A	TNF receptor superfamily member 1A [Source:HGNC Symbol;Acc:HGNC:11916]	12	6328756	6342114	13358	NA	56	92	65	175	90	89	91.9027	0.6885	0.2385	0.00063	0.0054		71	118		1.66197
ENSG00000157350	ST3GAL2	ST3 beta-galactoside alpha-2,3-sialyltransferase 2 [Source:HGNC Symbol;Acc:HGNC:10863]	16	70375976	70439237	63261	NA	10	18	18	37	30	25	22.995	0.6882	0.3798	0.0078	0.041		15.3333	30.6667		2
ENSG00000104884	ERCC2	ERCC excision repair 2, TFIIH core complex helicase subunit [Source:HGNC Symbol;Acc:HGNC:3434]	19	45349836	45370918	21082	NA	21	32	24	78	31	37	36.0795	0.6869	0.3328	0.005	0.029		25.6667	48.6667		1.8961
ENSG00000153989	NUS1	NUS1 dehydrodolichyl diphosphate synthase subunit [Source:HGNC Symbol;Acc:HGNC:21042]	6	117675468	117710727	35259	NA	16	29	6	40	44	20	25.0238	0.6865	0.3986	0.0091	0.046		17	34.6667		2.03922
ENSG00000027697	IFNGR1	interferon gamma receptor 1 [Source:HGNC Symbol;Acc:HGNC:5439]	6	137197482	137219449	21967	NA	167	389	212	627	382	233	317.435	0.6863	0.2089	0.00018	0.0019		256	414		1.61719
ENSG00000143363	PRUNE1	prune exopolyphosphatase 1 [Source:HGNC Symbol;Acc:HGNC:13420]	1	151008419	151035713	27294	NA	14	41	14	57	32	39	32.1809	0.6858	0.3615	0.0069	0.037		23	42.6667		1.85507
ENSG00000272677	HNRNPD-DT	HNRNPD divergent transcript [Source:HGNC Symbol;Acc:HGNC:55205]	4	82374141	82384027	9886	NA	29	29	30	49	72	39	41.8674	0.6846	0.3231	0.0045	0.027		29.3333	53.3333		1.81818
ENSG00000125875	TBC1D20	TBC1 domain family member 20 [Source:HGNC Symbol;Acc:HGNC:16133]	20	423595	462566	38971	NA	14	21	13	29	37	27	23.8522	0.6839	0.3795	0.0082	0.042		16	31		1.9375
ENSG00000156273	BACH1	BTB domain and CNC homolog 1 [Source:HGNC Symbol;Acc:HGNC:935]	21	29194070	29630751	436681	NA	56	69	52	122	94	75	77.2306	0.6837	0.2385	0.00068	0.0058		59	97		1.64407
ENSG00000138760	SCARB2	scavenger receptor class B member 2 [Source:HGNC Symbol;Acc:HGNC:1665]	4	76158736	76234536	75800	NA	84	151	106	244	176	122	142.899	0.6823	0.2016	0.00013	0.0014		113.667	180.667		1.58944
ENSG00000157064	NMNAT2	nicotinamide nucleotide adenylyltransferase 2 [Source:HGNC Symbol;Acc:HGNC:16789]	1	183248236	183418380	170144	NA	13	17	18	42	35	20	23.7354	0.6816	0.3719	0.0079	0.041		16	32.3333		2.02083
ENSG00000166435	XRRA1	X-ray radiation resistance associated 1 [Source:HGNC Symbol;Acc:HGNC:18868]	11	74807738	74949200	141462	NA	20	10	15	41	27	27	23.6965	0.6813	0.3919	0.0092	0.046		15	31.6667		2.11111
ENSG00000135093	USP30	ubiquitin specific peptidase 30 [Source:HGNC Symbol;Acc:HGNC:20065]	12	109023088	109088023	64935	NA	2	2	1	13	12	3	5.2494	0.6813	0.648	0.01	0.049		1.66667	9.33333		5.6
ENSG00000106077	ABHD11	abhydrolase domain containing 11 [Source:HGNC Symbol;Acc:HGNC:16407]	7	73736093	73738852	2759	NA	337	306	298	917	465	266	411.39	0.6808	0.2196	0.00034	0.0033		313.667	549.333		1.75133
ENSG00000197748	CFAP43	cilia and flagella associated protein 43 [Source:HGNC Symbol;Acc:HGNC:26684]	10	104129887	104232364	102477	NA	22	33	25	68	40	37	36.795	0.6808	0.3141	0.0042	0.025		26.6667	48.3333		1.8125
ENSG00000189159	JPT1	Jupiter microtubule associated homolog 1 [Source:HGNC Symbol;Acc:HGNC:14569]	17	75135247	75168281	33034	NA	4525	6529	4443	8400	7870	6540	6371.83	0.6802	0.1484	9.1e-07	2e-05		5165.67	7603.33		1.4719
ENSG00000140463	BBS4	Bardet-Biedl syndrome 4 [Source:HGNC Symbol;Acc:HGNC:969]	15	72686178	72738475	52297	NA	141	209	165	365	277	171	215.073	0.6796	0.1799	3e-05	0.00042		171.667	271		1.57864
ENSG00000018510	AGPS	alkylglycerone phosphate synthase [Source:HGNC Symbol;Acc:HGNC:327]	2	177392745	177567024	174279	NA	29	52	37	65	90	47	53.0557	0.6795	0.2954	0.0031	0.02		39.3333	67.3333		1.71186
ENSG00000122884	P4HA1	prolyl 4-hydroxylase subunit alpha 1 [Source:HGNC Symbol;Acc:HGNC:8546]	10	73007216	73096974	89758	NA	64	95	65	198	102	77	95.9444	0.6777	0.237	0.00072	0.006		74.6667	125.667		1.68304
ENSG00000090520	DNAJB11	DnaJ heat shock protein family (Hsp40) member B11 [Source:HGNC Symbol;Acc:HGNC:14889]	3	186567402	186585800	18398	NA	11	24	24	40	38	33	28.6066	0.6772	0.3595	0.0074	0.039		19.6667	37		1.88136
ENSG00000111907	TPD52L1	TPD52 like 1 [Source:HGNC Symbol;Acc:HGNC:12006]	6	125119048	125264407	145359	NA	245	449	270	648	469	348	393.376	0.6759	0.1653	8.6e-06	0.00015		321.333	488.333		1.51971
ENSG00000121060	TRIM25	tripartite motif containing 25 [Source:HGNC Symbol;Acc:HGNC:12932]	17	56836386	56914080	77694	NA	74	86	70	129	139	100	100.16	0.6759	0.2318	0.00061	0.0053		76.6667	122.667		1.6
ENSG00000182831	HAPSTR1	HUWE1 associated protein modifying stress responses [Source:HGNC Symbol;Acc:HGNC:30103]	16	9091643	9121635	29992	NA	26	46	26	69	63	38	43.6458	0.6749	0.2965	0.0034	0.021		32.6667	56.6667		1.73469
ENSG00000057252	SOAT1	sterol O-acyltransferase 1 [Source:HGNC Symbol;Acc:HGNC:11177]	1	179293713	179358680	64967	NA	176	288	191	512	299	221	270.44	0.6735	0.1807	3.8e-05	0.00052		218.333	344		1.57557
ENSG00000137824	RMDN3	regulator of microtubule dynamics 3 [Source:HGNC Symbol;Acc:HGNC:25550]	15	40735883	40755851	19968	NA	76	205	100	322	170	130	158.374	0.6734	0.2404	0.00087	0.0072		127	207.333		1.63255
ENSG00000047932	GOPC	golgi associated PDZ and coiled-coil motif containing [Source:HGNC Symbol;Acc:HGNC:17643]	6	117560268	117602542	42274	NA	13	15	13	28	34	21	20.8584	0.673	0.392	0.0099	0.049		13.6667	27.6667		2.02439
ENSG00000204852	TCTN1	tectonic family member 1 [Source:HGNC Symbol;Acc:HGNC:26113]	12	110614026	110663431	49405	NA	13	29	16	69	28	21	27.4776	0.6727	0.3718	0.0086	0.044		19.3333	39.3333		2.03448
ENSG00000164949	GEM	GTP binding protein overexpressed in skeletal muscle [Source:HGNC Symbol;Acc:HGNC:4234]	8	94249252	94262350	13098	NA	29	29	22	47	52	43	37.7318	0.6722	0.3231	0.0053	0.03		26.6667	47.3333		1.775
ENSG00000233058	ATP13A3-DT	ATP13A3 divergent transcript [Source:HGNC Symbol;Acc:HGNC:48570]	3	194487139	194521156	34017	NA	10	29	30	63	32	37	33.0054	0.6716	0.3579	0.0078	0.041		23	44		1.91304
ENSG00000139160	ETFBKMT	electron transfer flavoprotein subunit beta lysine methyltransferase [Source:HGNC Symbol;Acc:HGNC:28739]	12	31647159	31673114	25955	NA	15	27	23	57	38	27	30.3325	0.6701	0.3374	0.0064	0.035		21.6667	40.6667		1.87692
ENSG00000250722	SELENOP	selenoprotein P [Source:HGNC Symbol;Acc:HGNC:10751]	5	42799879	42887392	87513	NA	51	104	57	150	126	69	89.4181	0.6695	0.242	0.00099	0.0079		70.6667	115		1.62736
ENSG00000181104	F2R	coagulation factor II thrombin receptor [Source:HGNC Symbol;Acc:HGNC:3537]	5	76716125	76735770	19645	NA	34	36	27	60	73	38	44.496	0.6694	0.3043	0.0042	0.025		32.3333	57		1.76289
ENSG00000179178	TMEM125	transmembrane protein 125 [Source:HGNC Symbol;Acc:HGNC:28275]	1	43269982	43274002	4020	NA	88	61	43	213	86	65	88.467	0.6684	0.2976	0.0038	0.023		64	121.333		1.89583
ENSG00000119013	NDUFB3	NADH:ubiquinone oxidoreductase subunit B3 [Source:HGNC Symbol;Acc:HGNC:7698]	2	201071432	201085750	14318	NA	1075	2015	1047	2389	2479	1339	1677.22	0.6668	0.1757	3e-05	0.00042		1379	2069		1.50036
ENSG00000213639	PPP1CB	protein phosphatase 1 catalytic subunit beta [Source:HGNC Symbol;Acc:HGNC:9282]	2	28751639	28802940	51301	NA	548	1250	627	1518	1478	720	984.187	0.6662	0.1967	0.00014	0.0015		808.333	1238.67		1.53237
ENSG00000232187	FTH1P7	ferritin heavy chain 1 pseudogene 7 [Source:HGNC Symbol;Acc:HGNC:3994]	13	22696022	22696574	552	NA	45	56	42	124	73	49	62.4808	0.6644	0.2631	0.002	0.014		47.6667	82		1.72028
ENSG00000071564	TCF3	transcription factor 3 [Source:HGNC Symbol;Acc:HGNC:11633]	19	1609290	1652615	43325	NA	11	22	19	30	38	30	25.4858	0.6638	0.3737	0.0096	0.048		17.3333	32.6667		1.88462
ENSG00000165629	ATP5F1C	ATP synthase F1 subunit gamma [Source:HGNC Symbol;Acc:HGNC:833]	10	7788146	7807815	19669	NA	1339	2839	1349	3178	3270	1809	2229.56	0.6635	0.1856	7.1e-05	0.00087		1842.33	2752.33		1.49394
ENSG00000155097	ATP6V1C1	ATPase H+ transporting V1 subunit C1 [Source:HGNC Symbol;Acc:HGNC:856]	8	103021062	103073051	51989	NA	499	822	472	1420	912	501	733.015	0.6631	0.1804	4.8e-05	0.00063		597.667	944.333		1.58003
ENSG00000164713	BRI3	brain protein I3 [Source:HGNC Symbol;Acc:HGNC:1109]	7	98252378	98310441	58063	NA	42	34	32	44	81	64	51.8909	0.6631	0.332	0.0065	0.036		36	63		1.75
ENSG00000107798	LIPA	lipase A, lysosomal acid type [Source:HGNC Symbol;Acc:HGNC:6617]	10	89213568	89414557	200989	NA	492	456	522	1091	766	504	626.388	0.6628	0.1788	4.3e-05	0.00057		490	787		1.60612
ENSG00000132581	SDF2	stromal cell derived factor 2 [Source:HGNC Symbol;Acc:HGNC:10675]	17	28648345	28662189	13844	NA	49	128	72	205	128	78	104.329	0.6628	0.2501	0.0014	0.011		83	137		1.6506
ENSG00000172183	ISG20	interferon stimulated exonuclease gene 20 [Source:HGNC Symbol;Acc:HGNC:6130]	15	88635669	88656483	20814	NA	328	361	243	506	573	346	391.022	0.66	0.1884	9.4e-05	0.0011		310.667	475		1.52897
ENSG00000105518	TMEM205	transmembrane protein 205 [Source:HGNC Symbol;Acc:HGNC:29631]	19	11342775	11346518	3743	NA	70	75	71	128	122	95	93.999	0.6594	0.2334	0.00088	0.0072		72	115		1.59722
ENSG00000156990	RPUSD3	RNA pseudouridine synthase D3 [Source:HGNC Symbol;Acc:HGNC:28437]	3	9837848	9844602	6754	NA	150	139	116	388	169	136	175.576	0.6591	0.2327	0.00086	0.0071		135	231		1.71111
ENSG00000060762	MPC1	mitochondrial pyruvate carrier 1 [Source:HGNC Symbol;Acc:HGNC:21606]	6	166364918	166383013	18095	NA	42	110	59	128	124	82	88.7737	0.658	0.2535	0.0017	0.012		70.3333	111.333		1.58294
ENSG00000091317	CMTM6	CKLF like MARVEL transmembrane domain containing 6 [Source:HGNC Symbol;Acc:HGNC:19177]	3	32481311	32502852	21541	NA	213	337	196	613	335	233	306.234	0.6578	0.1903	0.00011	0.0013		248.667	393.667		1.58311
ENSG00000179222	MAGED1	MAGE family member D1 [Source:HGNC Symbol;Acc:HGNC:6813]	X	51803006	51902354	99348	NA	85	105	89	260	108	102	120.011	0.6576	0.2379	0.0011	0.0084		93	156.667		1.68459
ENSG00000153147	SMARCA5	SWI/SNF related, matrix associated, actin dependent regulator of chromatin, subfamily a, member 5 [Source:HGNC Symbol;Acc:HGNC:11101]	4	143513701	143557486	43785	NA	194	292	189	570	319	196	278.925	0.657	0.1952	0.00016	0.0017		225	361.667		1.60741
ENSG00000189077	TMEM120A	transmembrane protein 120A [Source:HGNC Symbol;Acc:HGNC:21697]	7	75986830	75994656	7826	NA	33	34	31	58	54	55	45.2068	0.6568	0.3034	0.0048	0.028		32.6667	55.6667		1.70408
ENSG00000115652	UXS1	UDP-glucuronate decarboxylase 1 [Source:HGNC Symbol;Acc:HGNC:17729]	2	106093307	106194301	100994	NA	293	421	294	762	493	311	412.697	0.6562	0.1662	1.7e-05	0.00026		336	522		1.55357
ENSG00000172296	SPTLC3	serine palmitoyltransferase long chain base subunit 3 [Source:HGNC Symbol;Acc:HGNC:16253]	20	13008971	13169103	160132	NA	47	49	45	128	76	44	62.3217	0.6553	0.2718	0.0027	0.018		47	82.6667		1.75887
ENSG00000204179	PTPN20	protein tyrosine phosphatase non-receptor type 20 [Source:HGNC Symbol;Acc:HGNC:23423]	10	46911395	47002488	91093	NA	20	46	20	59	51	38	38.1928	0.654	0.3176	0.0061	0.034		28.6667	49.3333		1.72093
ENSG00000253313	C1orf210	chromosome 1 open reading frame 210 [Source:HGNC Symbol;Acc:HGNC:28755]	1	43281876	43285617	3741	NA	152	212	167	336	244	222	220.219	0.6534	0.1788	5.5e-05	0.00071		177	267.333		1.51036
ENSG00000128692	EIF2S2P4	eukaryotic translation initiation factor 2 subunit 2 beta pseudogene 4 [Source:HGNC Symbol;Acc:HGNC:37626]	2	170751804	170752788	984	NA	158	129	141	199	213	261	192.194	0.6531	0.2601	0.0022	0.015		142.667	224.333		1.57243
ENSG00000061987	MON2	MON2 homolog, regulator of endosome-to-Golgi trafficking [Source:HGNC Symbol;Acc:HGNC:29177]	12	62466816	62600476	133660	NA	35	32	31	85	56	35	44.4834	0.6524	0.2973	0.0046	0.027		32.6667	58.6667		1.79592
ENSG00000071537	SEL1L	SEL1L adaptor subunit of SYVN1 ubiquitin ligase [Source:HGNC Symbol;Acc:HGNC:10717]	14	81471546	81533853	62307	NA	219	337	225	413	478	278	321.285	0.6504	0.1847	9.2e-05	0.0011		260.333	389.667		1.4968
ENSG00000177963	RIC8A	RIC8 guanine nucleotide exchange factor A [Source:HGNC Symbol;Acc:HGNC:29550]	11	207707	215113	7406	NA	164	279	167	542	223	215	252.514	0.6504	0.2146	0.00049	0.0044		203.333	326.667		1.60656
ENSG00000124882	EREG	epiregulin [Source:HGNC Symbol;Acc:HGNC:3443]	4	74365144	74388749	23605	NA	135	175	129	331	226	136	182.099	0.6496	0.1914	0.00015	0.0016		146.333	231		1.57859
ENSG00000141580	WDR45B	WD repeat domain 45B [Source:HGNC Symbol;Acc:HGNC:25072]	17	82614561	82648553	33992	NA	80	95	79	195	108	104	108.123	0.6494	0.222	0.00069	0.0058		84.6667	135.667		1.60236
ENSG00000176018	LYSMD3	LysM domain containing 3 [Source:HGNC Symbol;Acc:HGNC:26969]	5	90515610	90529584	13974	NA	16	26	17	37	48	24	27.7581	0.6487	0.3537	0.0095	0.048		19.6667	36.3333		1.84746
ENSG00000181218	H2AC25	H2A clustered histone 25 [Source:HGNC Symbol;Acc:HGNC:20507]	1	228434776	228457873	23097	NA	33	63	29	97	60	51	53.7418	0.6483	0.2804	0.0036	0.023		41.6667	69.3333		1.664
ENSG00000125459	MSTO1	misato mitochondrial distribution and morphology regulator 1 [Source:HGNC Symbol;Acc:HGNC:29678]	1	155563234	155614951	51717	NA	14	33	26	60	33	38	33.5453	0.648	0.3356	0.0081	0.042		24.3333	43.6667		1.79452
ENSG00000075945	KIFAP3	kinesin associated protein 3 [Source:HGNC Symbol;Acc:HGNC:17060]	1	169921325	170085208	163883	NA	152	199	163	324	273	185	212.624	0.6478	0.1757	5e-05	0.00065		171.333	260.667		1.5214
ENSG00000157483	MYO1E	myosin IE [Source:HGNC Symbol;Acc:HGNC:7599]	15	59132433	59372871	240438	NA	51	83	56	138	90	75	80.2174	0.647	0.2355	0.0012	0.0091		63.3333	101		1.59474
ENSG00000168216	LMBRD1	LMBR1 domain containing 1 [Source:HGNC Symbol;Acc:HGNC:23038]	6	69672756	69867236	194480	NA	80	127	87	229	156	87	122.277	0.6469	0.2169	0.00059	0.0051		98	157.333		1.60544
ENSG00000132677	RHBG	Rh family B glycoprotein [Source:HGNC Symbol;Acc:HGNC:14572]	1	156369210	156385219	16009	NA	0	2	0	6	5	11	4.4849	0.6467	0.7144	0.0051	0.03		0.666667	7.33333		11
ENSG00000144306	SCRN3	secernin 3 [Source:HGNC Symbol;Acc:HGNC:30382]	2	174395729	174429575	33846	NA	36	52	27	82	69	42	50.005	0.645	0.2811	0.0038	0.024		38.3333	64.3333		1.67826
ENSG00000105699	LSR	lipolysis stimulated lipoprotein receptor [Source:HGNC Symbol;Acc:HGNC:29572]	19	35248329	35267964	19635	NA	138	198	150	331	179	232	203.578	0.6446	0.2089	0.00043	0.004		162	247.333		1.52675
ENSG00000167996	FTH1	ferritin heavy chain 1 [Source:HGNC Symbol;Acc:HGNC:3976]	11	61959717	61967634	7917	NA	2060	3308	1986	6072	3053	2288	2978	0.6443	0.1719	4e-05	0.00055		2451.33	3804.33		1.55194
ENSG00000006007	GDE1	glycerophosphodiester phosphodiesterase 1 [Source:HGNC Symbol;Acc:HGNC:29644]	16	19501692	19522123	20431	NA	120	148	139	337	188	132	171.049	0.6441	0.2053	0.00036	0.0034		135.667	219		1.61425
ENSG00000123983	ACSL3	acyl-CoA synthetase long chain family member 3 [Source:HGNC Symbol;Acc:HGNC:3570]	2	222860941	222944639	83698	NA	78	116	97	142	207	107	124.343	0.6422	0.2407	0.0015	0.011		97	152		1.56701
ENSG00000164961	WASHC5	WASH complex subunit 5 [Source:HGNC Symbol;Acc:HGNC:28984]	8	125024259	125091819	67560	NA	32	63	34	120	71	35	55.5677	0.642	0.2918	0.0048	0.028		43	75.3333		1.75194
ENSG00000106853	PTGR1	prostaglandin reductase 1 [Source:HGNC Symbol;Acc:HGNC:18429]	9	111549721	111599893	50172	NA	636	760	615	1246	968	758	820.83	0.6415	0.1412	1.3e-06	2.8e-05		670.333	990.667		1.47787
ENSG00000174485	DENND4A	DENN domain containing 4A [Source:HGNC Symbol;Acc:HGNC:24321]	15	65658045	65792293	134248	NA	29	39	27	73	73	25	42.6477	0.6415	0.3136	0.0067	0.037		31.6667	57		1.8
ENSG00000160446	ZDHHC12	zinc finger DHHC-type palmitoyltransferase 12 [Source:HGNC Symbol;Acc:HGNC:19159]	9	128720869	128724127	3258	NA	54	95	43	155	74	82	81.1565	0.641	0.2612	0.0027	0.018		64	103.667		1.61979
ENSG00000130311	DDA1	DET1 and DDB1 associated 1 [Source:HGNC Symbol;Acc:HGNC:28360]	19	17309517	17323298	13781	NA	330	392	313	597	439	491	430.13	0.6382	0.1839	0.00012	0.0013		345	509		1.47536
ENSG00000142867	BCL10	BCL10 immune signaling adaptor [Source:HGNC Symbol;Acc:HGNC:989]	1	85265775	85276632	10857	NA	44	81	41	96	117	55	70.6354	0.638	0.2698	0.0034	0.021		55.3333	89.3333		1.61446
ENSG00000130175	PRKCSH	protein kinase C substrate 80K-H [Source:HGNC Symbol;Acc:HGNC:9411]	19	11435283	11450968	15685	NA	75	61	69	149	83	105	91.1327	0.6379	0.2597	0.0027	0.018		68.3333	112.333		1.6439
ENSG00000110619	CARS1	cysteinyl-tRNA synthetase 1 [Source:HGNC Symbol;Acc:HGNC:1493]	11	3000921	3057613	56692	NA	378	603	467	1041	638	499	585.884	0.6375	0.1567	1.1e-05	0.00018		482.667	726		1.50414
ENSG00000119888	EPCAM	epithelial cell adhesion molecule [Source:HGNC Symbol;Acc:HGNC:11529]	2	47345157	47387601	42444	NA	613	849	594	1256	1080	685	827.967	0.6347	0.1412	1.7e-06	3.6e-05		685.333	1007		1.46936
ENSG00000130520	LSM4	LSM4 homolog, U6 small nuclear RNA and mRNA degradation associated [Source:HGNC Symbol;Acc:HGNC:17259]	19	18306235	18323112	16877	NA	101	113	88	193	149	122	126.656	0.6334	0.2053	0.00045	0.0041		100.667	154.667		1.53642
ENSG00000184203	PPP1R2	protein phosphatase 1 regulatory inhibitor subunit 2 [Source:HGNC Symbol;Acc:HGNC:9288]	3	195514427	195543386	28959	NA	158	308	175	361	320	254	258.702	0.6331	0.1878	0.00017	0.0019		213.667	311.667		1.45866
ENSG00000100211	CBY1	chibby 1, beta catenin antagonist [Source:HGNC Symbol;Acc:HGNC:1307]	22	38656635	38673854	17219	NA	143	206	124	262	260	180	193.747	0.6322	0.1914	0.00022	0.0023		157.667	234		1.48414
ENSG00000137831	UACA	uveal autoantigen with coiled-coil domains and ankyrin repeats [Source:HGNC Symbol;Acc:HGNC:15947]	15	70654553	70763558	109005	NA	1440	1951	1517	3270	2453	1561	1976.27	0.6319	0.1331	5.2e-07	1.3e-05		1636	2428		1.48411
ENSG00000187608	ISG15	ISG15 ubiquitin like modifier [Source:HGNC Symbol;Acc:HGNC:4053]	1	1001137	1014540	13403	NA	1886	1727	1677	2586	2832	2422	2231.41	0.6319	0.1909	0.00022	0.0022		1763.33	2613.33		1.48204
ENSG00000101255	TRIB3	tribbles pseudokinase 3 [Source:HGNC Symbol;Acc:HGNC:16228]	20	362834	397559	34725	NA	25	43	25	47	66	42	41.4971	0.6297	0.3136	0.0077	0.041		31	51.6667		1.66667
ENSG00000135241	PNPLA8	patatin like phospholipase domain containing 8 [Source:HGNC Symbol;Acc:HGNC:28900]	7	108470416	108569666	99250	NA	145	228	151	331	264	184	212.156	0.6285	0.1754	8.2e-05	0.00099		174.667	259.667		1.48664
ENSG00000076108	BAZ2A	bromodomain adjacent to zinc finger domain 2A [Source:HGNC Symbol;Acc:HGNC:962]	12	56595595	56636816	41221	NA	55	51	61	108	96	68	73.1773	0.6281	0.254	0.0027	0.018		55.6667	90.6667		1.62874
ENSG00000148344	PTGES	prostaglandin E synthase [Source:HGNC Symbol;Acc:HGNC:9599]	9	129738330	129753042	14712	NA	140	294	185	540	214	223	253.351	0.6255	0.2245	0.0012	0.0091		206.333	325.667		1.57835
ENSG00000165219	GAPVD1	GTPase activating protein and VPS9 domains 1 [Source:HGNC Symbol;Acc:HGNC:23375]	9	125261793	125367207	105414	NA	115	206	128	356	217	129	182.432	0.6251	0.206	0.00056	0.0049		149.667	234		1.56347
ENSG00000170581	STAT2	signal transducer and activator of transcription 2 [Source:HGNC Symbol;Acc:HGNC:11363]	12	56341596	56360203	18607	NA	75	67	85	127	132	101	99.2533	0.6231	0.2465	0.0024	0.016		75.6667	120		1.5859
ENSG00000163558	PRKCI	protein kinase C iota [Source:HGNC Symbol;Acc:HGNC:9404]	3	170222423	170305977	83554	NA	44	72	46	92	120	50	69.1668	0.6219	0.2713	0.0044	0.026		54	87.3333		1.61728
ENSG00000104626	ERI1	exoribonuclease 1 [Source:HGNC Symbol;Acc:HGNC:23994]	8	9002146	9116746	114600	NA	39	38	35	99	65	33	49.5419	0.6214	0.2906	0.0062	0.034		37.3333	65.6667		1.75893
ENSG00000131019	ULBP3	UL16 binding protein 3 [Source:HGNC Symbol;Acc:HGNC:14895]	6	150061052	150069121	8069	NA	25	63	29	93	68	36	49.6718	0.6213	0.297	0.0068	0.037		39	65.6667		1.68376
ENSG00000132256	TRIM5	tripartite motif containing 5 [Source:HGNC Symbol;Acc:HGNC:16276]	11	5663194	5938619	275425	NA	35	68	29	104	71	43	55.6593	0.621	0.2806	0.0053	0.03		44	72.6667		1.65152
ENSG00000167747	C19orf48P	chromosome 19 open reading frame 48, pseudogene [Source:HGNC Symbol;Acc:HGNC:29667]	19	50797686	50804929	7243	NA	58	180	109	256	134	147	142.737	0.6203	0.2516	0.0029	0.019		115.667	179		1.54755
ENSG00000117868	ESYT2	extended synaptotagmin 2 [Source:HGNC Symbol;Acc:HGNC:22211]	7	158730994	158830253	99259	NA	87	126	79	151	165	120	121.107	0.6191	0.2197	0.0011	0.0087		97.3333	145.333		1.49315
ENSG00000181467	RAP2B	RAP2B, member of RAS oncogene family [Source:HGNC Symbol;Acc:HGNC:9862]	3	153162225	153170627	8402	NA	471	925	569	1097	1130	626	782.407	0.6187	0.1745	9.9e-05	0.0011		655	951		1.45191
ENSG00000133318	RTN3	reticulon 3 [Source:HGNC Symbol;Acc:HGNC:10469]	11	63681445	63759891	78446	NA	874	1448	887	2709	1498	821	1293.85	0.6183	0.1901	0.00028	0.0028		1069.67	1676		1.56684
ENSG00000075624	ACTB	actin beta [Source:HGNC Symbol;Acc:HGNC:132]	7	5526408	5563902	37494	NA	11642	21383	14279	32166	16522	20032	18953.4	0.6182	0.1779	0.00013	0.0014		15768	22906.7		1.45273
ENSG00000198736	MSRB1	methionine sulfoxide reductase B1 [Source:HGNC Symbol;Acc:HGNC:14133]	16	1938228	1943199	4971	NA	98	161	120	209	172	176	156.427	0.6179	0.2101	0.00077	0.0064		126.333	185.667		1.46966
ENSG00000067064	IDI1	isopentenyl-diphosphate delta isomerase 1 [Source:HGNC Symbol;Acc:HGNC:5387]	10	1039151	1049119	9968	NA	854	1236	862	1861	1471	952	1174.34	0.6167	0.1347	1.3e-06	2.7e-05		984	1428		1.45122
ENSG00000140853	NLRC5	NLR family CARD domain containing 5 [Source:HGNC Symbol;Acc:HGNC:29933]	16	56989484	57083531	94047	NA	40	46	46	80	59	73	58.486	0.6167	0.2809	0.0056	0.032		44	70.6667		1.60606
ENSG00000111775	COX6A1	cytochrome c oxidase subunit 6A1 [Source:HGNC Symbol;Acc:HGNC:2277]	12	120438089	120440737	2648	NA	340	447	275	433	699	423	439.751	0.6163	0.2185	0.0011	0.0087		354	518.333		1.46422
ENSG00000177879	AP3S1	adaptor related protein complex 3 subunit sigma 1 [Source:HGNC Symbol;Acc:HGNC:2013]	5	115841591	115914081	72490	NA	830	1067	773	1606	1309	936	1068.45	0.6162	0.1344	1.2e-06	2.7e-05		890	1283.67		1.44232
ENSG00000090432	MUL1	mitochondrial E3 ubiquitin protein ligase 1 [Source:HGNC Symbol;Acc:HGNC:25762]	1	20499447	20508151	8704	NA	60	150	104	297	110	109	130.731	0.6134	0.2616	0.004	0.025		104.667	172		1.64331
ENSG00000178149	DALRD3	DALR anticodon binding domain containing 3 [Source:HGNC Symbol;Acc:HGNC:25536]	3	49015487	49022293	6806	NA	27	46	29	90	34	50	44.9016	0.6134	0.3104	0.009	0.046		34	58		1.70588
ENSG00000169129	AFAP1L2	actin filament associated protein 1 like 2 [Source:HGNC Symbol;Acc:HGNC:25901]	10	114294823	114404756	109933	NA	160	202	191	418	201	230	229.649	0.6132	0.2038	0.00064	0.0055		184.333	283		1.53526
ENSG00000173402	DAG1	dystroglycan 1 [Source:HGNC Symbol;Acc:HGNC:2666]	3	49468712	49535618	66906	NA	87	116	82	178	142	109	117.336	0.6132	0.2049	0.00067	0.0057		95	143		1.50526
ENSG00000122218	COPA	COPI coat complex subunit alpha [Source:HGNC Symbol;Acc:HGNC:2230]	1	160288593	160343566	54973	NA	169	293	178	472	269	217	256.282	0.6129	0.184	0.00022	0.0023		213.333	319.333		1.49687
ENSG00000142949	PTPRF	protein tyrosine phosphatase receptor type F [Source:HGNC Symbol;Acc:HGNC:9670]	1	43525186	43623666	98480	NA	135	269	175	352	279	213	231.849	0.6129	0.1845	0.00023	0.0023		193	281.333		1.45769
ENSG00000099337	KCNK6	potassium two pore domain channel subfamily K member 6 [Source:HGNC Symbol;Acc:HGNC:6281]	19	38319844	38332076	12232	NA	25	57	34	73	83	36	49.7329	0.6126	0.2969	0.0076	0.04		38.6667	64		1.65517
ENSG00000166233	ARIH1	ariadne RBR E3 ubiquitin protein ligase 1 [Source:HGNC Symbol;Acc:HGNC:689]	15	72474329	72602987	128658	NA	32	38	37	76	68	36	46.8688	0.6112	0.2853	0.0065	0.036		35.6667	60		1.68224
ENSG00000198276	UCKL1	uridine-cytidine kinase 1 like 1 [Source:HGNC Symbol;Acc:HGNC:15938]	20	63939828	63956416	16588	NA	24	54	29	86	43	48	45.9487	0.6108	0.2997	0.0081	0.042		35.6667	59		1.65421
ENSG00000025770	NCAPH2	non-SMC condensin II complex subunit H2 [Source:HGNC Symbol;Acc:HGNC:25071]	22	50508223	50524780	16557	NA	49	65	63	171	64	65	76.2669	0.6095	0.2711	0.0052	0.03		59	100		1.69492
ENSG00000231290	APCDD1L-DT	APCDD1L divergent transcript [Source:HGNC Symbol;Acc:HGNC:27152]	20	58515378	58619888	104510	NA	41	43	53	61	92	69	61.7383	0.6092	0.2959	0.0078	0.041		45.6667	74		1.62044
ENSG00000159459	UBR1	ubiquitin protein ligase E3 component n-recognin 1 [Source:HGNC Symbol;Acc:HGNC:16808]	15	42942896	43106113	163217	NA	28	38	28	85	53	27	41.1091	0.6084	0.3038	0.0088	0.045		31.3333	55		1.75532
ENSG00000125826	RBCK1	RANBP2-type and C3HC4-type zinc finger containing 1 [Source:HGNC Symbol;Acc:HGNC:15864]	20	407497	432139	24642	NA	504	531	496	821	751	646	629.002	0.6077	0.1717	0.00011	0.0012		510.333	739.333		1.44873
ENSG00000104915	STX10	syntaxin 10 [Source:HGNC Symbol;Acc:HGNC:11428]	19	13144057	13150383	6326	NA	48	102	36	130	79	80	76.9181	0.6077	0.2696	0.0052	0.03		62	96.3333		1.55376
ENSG00000137601	NEK1	NIMA related kinase 1 [Source:HGNC Symbol;Acc:HGNC:7744]	4	169369703	169612632	242929	NA	104	140	83	191	173	122	133.628	0.6073	0.2049	0.00076	0.0063		109	162		1.48624
ENSG00000012779	ALOX5	arachidonate 5-lipoxygenase [Source:HGNC Symbol;Acc:HGNC:435]	10	45374175	45446119	71944	NA	36	100	34	171	60	59	71.3774	0.6068	0.3089	0.0096	0.048		56.6667	96.6667		1.70588
ENSG00000107643	MAPK8	mitogen-activated protein kinase 8 [Source:HGNC Symbol;Acc:HGNC:6881]	10	48306638	48439360	132722	NA	137	143	124	342	178	125	168.119	0.6065	0.2131	0.0011	0.0085		134.667	215		1.59653
ENSG00000237813		novel transcript	7	116238259	116499465	261206	NA	51	56	57	107	85	67	70.1657	0.6064	0.2472	0.0032	0.02		54.6667	86.3333		1.57927
ENSG00000086730	LAT2	linker for activation of T cells family member 2 [Source:HGNC Symbol;Acc:HGNC:12749]	7	74199651	74229834	30183	NA	164	417	237	618	323	285	325.597	0.6046	0.2106	0.001	0.0081		272.667	408.667		1.49878
ENSG00000235109	ZSCAN31	zinc finger and SCAN domain containing 31 [Source:HGNC Symbol;Acc:HGNC:14097]	6	28324692	28356271	31579	NA	83	78	74	176	102	93	99.5338	0.6046	0.2308	0.0021	0.014		78.3333	123.667		1.57872
ENSG00000135069	PSAT1	phosphoserine aminotransferase 1 [Source:HGNC Symbol;Acc:HGNC:19129]	9	78297124	78330093	32969	NA	847	1250	863	2015	1311	966	1170.92	0.6038	0.1386	3.8e-06	7.1e-05		986.667	1430.67		1.45
ENSG00000197858	GPAA1	glycosylphosphatidylinositol anchor attachment 1 [Source:HGNC Symbol;Acc:HGNC:4446]	8	144082336	144093149	10813	NA	26	33	28	71	39	38	38.4632	0.6037	0.3032	0.0093	0.047		29	49.3333		1.70115
ENSG00000076685	NT5C2	5'-nucleotidase, cytosolic II [Source:HGNC Symbol;Acc:HGNC:8022]	10	103087184	103277605	190421	NA	162	268	211	509	246	222	259.572	0.6033	0.1958	0.00053	0.0047		213.667	325.667		1.52418
ENSG00000167645	YIF1B	Yip1 interacting factor homolog B, membrane trafficking protein [Source:HGNC Symbol;Acc:HGNC:30511]	19	38303557	38317273	13716	NA	140	117	114	287	170	130	156.237	0.6028	0.2158	0.0013	0.0098		123.667	195.667		1.58221
ENSG00000104312	RIPK2	receptor interacting serine/threonine kinase 2 [Source:HGNC Symbol;Acc:HGNC:10020]	8	89757805	89791064	33259	NA	39	54	40	139	75	27	57.9739	0.6028	0.3055	0.0096	0.048		44.3333	80.3333		1.81203
ENSG00000143761	ARF1	ADP ribosylation factor 1 [Source:HGNC Symbol;Acc:HGNC:652]	1	228082707	228099212	16505	NA	677	1455	820	2100	1139	1050	1161	0.6017	0.1798	0.00022	0.0023		984	1429.67		1.45291
ENSG00000162642	C1orf52	chromosome 1 open reading frame 52 [Source:HGNC Symbol;Acc:HGNC:24871]	1	85249952	85259672	9720	NA	98	155	93	222	175	117	139.414	0.6017	0.198	0.00061	0.0053		115.333	171.333		1.48555
ENSG00000166821	PEX11A	peroxisomal biogenesis factor 11 alpha [Source:HGNC Symbol;Acc:HGNC:8852]	15	89677763	89690783	13020	NA	32	50	35	75	63	48	49.8756	0.6007	0.2724	0.006	0.033		39	62		1.58974
ENSG00000028839	TBPL1	TATA-box binding protein like 1 [Source:HGNC Symbol;Acc:HGNC:11589]	6	133952169	133990432	38263	NA	120	179	112	232	230	141	165.984	0.6005	0.1949	0.00054	0.0048		137	201		1.46715
ENSG00000122203	KIAA1191	KIAA1191 [Source:HGNC Symbol;Acc:HGNC:29209]	5	176346061	176361807	15746	NA	80	127	81	215	134	92	116.803	0.6002	0.2129	0.0012	0.0093		96	147		1.53125
ENSG00000136279	DBNL	drebrin like [Source:HGNC Symbol;Acc:HGNC:2696]	7	44044639	44069456	24817	NA	71	104	75	235	112	66	104.002	0.6001	0.2488	0.0037	0.023		83.3333	137.667		1.652
ENSG00000266401		novel transcript, antisense to DLGAP1	18	3653029	3656282	3253	NA	30	34	30	59	66	33	41.5416	0.6	0.3001	0.0093	0.047		31.3333	52.6667		1.68085
ENSG00000187118	CMC1	C-X9-C motif containing 1 [Source:HGNC Symbol;Acc:HGNC:28783]	3	28241583	28325142	83559	NA	184	322	151	378	373	208	261.49	0.5999	0.1984	0.00065	0.0056		219	319.667		1.45967
ENSG00000050344	NFE2L3	NFE2 like bZIP transcription factor 3 [Source:HGNC Symbol;Acc:HGNC:7783]	7	26152197	26187137	34940	NA	43	77	42	85	118	52	68.1517	0.5981	0.2754	0.0065	0.036		54	85		1.57407
ENSG00000036054	TBC1D23	TBC1 domain family member 23 [Source:HGNC Symbol;Acc:HGNC:25622]	3	100260991	100325251	64260	NA	185	343	178	477	374	198	279.718	0.5978	0.1934	0.00053	0.0047		235.333	349.667		1.48584
ENSG00000143303	METTL25B	methyltransferase like 25B [Source:HGNC Symbol;Acc:HGNC:24273]	1	156728441	156736960	8519	NA	34	63	43	93	64	61	58.8227	0.5971	0.2629	0.0053	0.03		46.6667	72.6667		1.55714
ENSG00000133835	HSD17B4	hydroxysteroid 17-beta dehydrogenase 4 [Source:HGNC Symbol;Acc:HGNC:5213]	5	119452464	119637199	184735	NA	156	250	159	422	261	167	225.638	0.5968	0.1877	0.0004	0.0037		188.333	283.333		1.50442
ENSG00000105135	ILVBL	ilvB acetolactate synthase like [Source:HGNC Symbol;Acc:HGNC:6041]	19	15114983	15125786	10803	NA	74	70	74	169	75	105	94.1909	0.5967	0.258	0.0048	0.028		72.6667	116.333		1.60092
ENSG00000135046	ANXA1	annexin A1 [Source:HGNC Symbol;Acc:HGNC:533]	9	73151864	73170393	18529	NA	27761	31688	27094	50193	47551	27676	34776.4	0.5963	0.144	1e-05	0.00017		28847.7	41806.7		1.44922
ENSG00000101000	PROCR	protein C receptor [Source:HGNC Symbol;Acc:HGNC:9452]	20	35172071	35216240	44169	NA	95	161	82	234	153	117	135.549	0.5955	0.2088	0.0011	0.0088		112.667	168		1.49112
ENSG00000137513	NARS2	asparaginyl-tRNA synthetase 2, mitochondrial [Source:HGNC Symbol;Acc:HGNC:26274]	11	78435619	78575194	139575	NA	24	47	32	72	56	39	43.8676	0.5945	0.2872	0.0083	0.043		34.3333	55.6667		1.62136
ENSG00000152942	RAD17	RAD17 checkpoint clamp loader component [Source:HGNC Symbol;Acc:HGNC:9807]	5	69369292	69414801	45509	NA	81	125	88	204	155	88	119.16	0.5942	0.21	0.0012	0.0093		98	149		1.52041
ENSG00000188554	NBR1	NBR1 autophagy cargo receptor [Source:HGNC Symbol;Acc:HGNC:6746]	17	43170480	43211689	41209	NA	78	98	67	172	128	75	99.7288	0.5941	0.221	0.0018	0.013		81	125		1.54321
ENSG00000008256	CYTH3	cytohesin 3 [Source:HGNC Symbol;Acc:HGNC:9504]	7	6161775	6272644	110869	NA	34	46	32	59	61	56	48.6472	0.5932	0.2873	0.0084	0.043		37.3333	58.6667		1.57143
ENSG00000124767	GLO1	glyoxalase I [Source:HGNC Symbol;Acc:HGNC:4323]	6	38675924	38703145	27221	NA	679	1184	682	1680	1293	721	997.707	0.592	0.1628	8e-05	0.00096		848.333	1231.33		1.45147
ENSG00000172007	RAB33B	RAB33B, member RAS oncogene family [Source:HGNC Symbol;Acc:HGNC:16075]	4	139453231	139476609	23378	NA	39	64	41	98	76	51	59.8578	0.591	0.2553	0.0049	0.029		48	75		1.5625
ENSG00000000419	DPM1	dolichyl-phosphate mannosyltransferase subunit 1, catalytic [Source:HGNC Symbol;Acc:HGNC:3005]	20	50934866	50959140	24274	NA	873	1655	905	1894	1676	1205	1337.24	0.5909	0.1589	5.8e-05	0.00074		1144.33	1591.67		1.39091
ENSG00000196975	ANXA4	annexin A4 [Source:HGNC Symbol;Acc:HGNC:542]	2	69644424	69827112	182688	NA	449	951	481	1166	904	605	731.964	0.5908	0.1739	0.00019	0.002		627	891.667		1.42212
ENSG00000149418	ST14	ST14 transmembrane serine protease matriptase [Source:HGNC Symbol;Acc:HGNC:11344]	11	130159781	130210362	50581	NA	63	88	60	100	100	112	89.08	0.5895	0.2563	0.0051	0.03		70.3333	104		1.47867
ENSG00000122729	ACO1	aconitase 1 [Source:HGNC Symbol;Acc:HGNC:117]	9	32384602	32454769	70167	NA	33	55	37	95	60	45	52.4219	0.5893	0.2689	0.0066	0.036		41.6667	66.6667		1.6
ENSG00000196776	CD47	CD47 molecule [Source:HGNC Symbol;Acc:HGNC:1682]	3	108043090	108091862	48772	NA	76	133	67	271	130	61	113.829	0.5885	0.268	0.0065	0.036		92	154		1.67391
ENSG00000185033	SEMA4B	semaphorin 4B [Source:HGNC Symbol;Acc:HGNC:10730]	15	90160603	90229679	69076	NA	47	76	51	116	80	69	71.7626	0.5873	0.2408	0.0037	0.023		58	88.3333		1.52299
ENSG00000127022	CANX	calnexin [Source:HGNC Symbol;Acc:HGNC:1473]	5	179678627	179731641	53014	NA	809	921	819	1599	1307	803	1021.6	0.5869	0.1472	2e-05	0.0003		849.667	1236.33		1.45508
ENSG00000141127	PRPSAP2	phosphoribosyl pyrophosphate synthetase associated protein 2 [Source:HGNC Symbol;Acc:HGNC:9467]	17	18840084	18931287	91203	NA	95	230	140	310	236	142	184.329	0.5854	0.211	0.0015	0.011		155	229.333		1.47957
ENSG00000119125	GDA	guanine deaminase [Source:HGNC Symbol;Acc:HGNC:4212]	9	72114594	72257193	142599	NA	96	136	90	212	125	137	130.912	0.585	0.2116	0.0015	0.011		107.333	158		1.47205
ENSG00000198130	HIBCH	3-hydroxyisobutyryl-CoA hydrolase [Source:HGNC Symbol;Acc:HGNC:4908]	2	190189734	190344193	154459	NA	169	279	191	446	298	194	252.92	0.5843	0.1766	0.00027	0.0027		213	312.667		1.46792
ENSG00000197180	ATP6AP1-DT	ATP6AP1 divergent transcript [Source:HGNC Symbol;Acc:HGNC:25138]	X	154424377	154428526	4149	NA	135	123	104	162	217	159	152.971	0.5841	0.2364	0.0034	0.022		120.667	179.333		1.48619
ENSG00000206503	HLA-A	major histocompatibility complex, class I, A [Source:HGNC Symbol;Acc:HGNC:4931]	6	29941259	29949572	8313	NA	320	550	348	798	496	437	477.837	0.5839	0.1615	8.9e-05	0.0011		406	577		1.42118
ENSG00000244405	ETV5	ETS variant transcription factor 5 [Source:HGNC Symbol;Acc:HGNC:3494]	3	186046313	186110318	64005	NA	45	53	52	87	82	63	63.806	0.5833	0.2561	0.0055	0.031		50	77.3333		1.54667
ENSG00000075089	ACTR6	actin related protein 6 [Source:HGNC Symbol;Acc:HGNC:24025]	12	100199121	100241865	42744	NA	124	189	148	271	244	154	184.671	0.5828	0.1844	0.00045	0.0041		153.667	223		1.45119
ENSG00000013561	RNF14	ring finger protein 14 [Source:HGNC Symbol;Acc:HGNC:10058]	5	141958327	141990292	31965	NA	48	92	59	158	82	69	81.1743	0.5822	0.2451	0.0044	0.026		66.3333	103		1.55276
ENSG00000153048	CARHSP1	calcium regulated heat stable protein 1 [Source:HGNC Symbol;Acc:HGNC:17150]	16	8852941	8869012	16071	NA	68	98	68	149	130	74	95.2473	0.5821	0.2214	0.0023	0.016		78	117.667		1.50855
ENSG00000095139	ARCN1	archain 1 [Source:HGNC Symbol;Acc:HGNC:649]	11	118572389	118603033	30644	NA	460	765	460	1071	591	716	666.405	0.582	0.1825	0.00041	0.0038		561.667	792.667		1.41128
ENSG00000143622	RIT1	Ras like without CAAX 1 [Source:HGNC Symbol;Acc:HGNC:10023]	1	155897807	155911404	13597	NA	187	222	175	394	264	198	234.386	0.5815	0.1728	0.00023	0.0023		194.667	285.333		1.46575
ENSG00000148572	NRBF2	nuclear receptor binding factor 2 [Source:HGNC Symbol;Acc:HGNC:19692]	10	63133246	63155031	21785	NA	144	309	174	370	322	204	245.982	0.5802	0.1914	0.0007	0.0059		209	298.667		1.42903
ENSG00000107372	ZFAND5	zinc finger AN1-type containing 5 [Source:HGNC Symbol;Acc:HGNC:13008]	9	72351412	72365235	13823	NA	152	155	134	206	280	165	183.158	0.5801	0.2199	0.0022	0.015		147	217		1.47619
ENSG00000110911	SLC11A2	solute carrier family 11 member 2 [Source:HGNC Symbol;Acc:HGNC:10908]	12	50979400	51028566	49166	NA	66	96	55	187	101	59	88.8737	0.5798	0.2486	0.005	0.029		72.3333	115.667		1.59908
ENSG00000156030	MIDEAS	mitotic deacetylase associated SANT domain protein [Source:HGNC Symbol;Acc:HGNC:19853]	14	73715121	73790285	75164	NA	104	379	146	465	299	185	247.074	0.5794	0.2528	0.0055	0.031		209.667	316.333		1.50874
ENSG00000100266	PACSIN2	protein kinase C and casein kinase substrate in neurons 2 [Source:HGNC Symbol;Acc:HGNC:8571]	22	42835411	43015149	179738	NA	37	44	37	78	56	52	50.4578	0.5789	0.2721	0.008	0.042		39.3333	62		1.57627
ENSG00000141499	WRAP53	WD repeat containing antisense to TP53 [Source:HGNC Symbol;Acc:HGNC:25522]	17	7686070	7703502	17432	NA	57	119	67	183	99	86	97.7373	0.5785	0.2356	0.0037	0.023		81	122.667		1.5144
ENSG00000100744	GSKIP	GSK3B interacting protein [Source:HGNC Symbol;Acc:HGNC:20343]	14	96363451	96387288	23837	NA	444	800	462	1205	866	440	668.484	0.5777	0.1808	0.00041	0.0038		568.667	837		1.47186
ENSG00000135341	MAP3K7	mitogen-activated protein kinase kinase kinase 7 [Source:HGNC Symbol;Acc:HGNC:6859]	6	90513572	90587086	73514	NA	60	66	43	133	86	51	70.4367	0.5777	0.2537	0.0057	0.032		56.3333	90		1.59763
ENSG00000198961	PJA2	praja ring finger ubiquitin ligase 2 [Source:HGNC Symbol;Acc:HGNC:17481]	5	109334712	109409974	75262	NA	62	71	58	112	118	63	79.5694	0.5768	0.2414	0.0044	0.026		63.6667	97.6667		1.53403
ENSG00000143324	XPR1	xenotropic and polytropic retrovirus receptor 1 [Source:HGNC Symbol;Acc:HGNC:12827]	1	180632021	180890279	258258	NA	55	51	43	135	72	43	63.6272	0.5766	0.2737	0.0084	0.043		49.6667	83.3333		1.67785
ENSG00000198496	NBR2	neighbor of BRCA1 lncRNA 2 [Source:HGNC Symbol;Acc:HGNC:20691]	17	43125550	43153671	28121	NA	33	54	32	102	52	40	49.8038	0.5757	0.2818	0.0097	0.048		39.6667	64.6667		1.63025
ENSG00000124588	NQO2	N-ribosyldihydronicotinamide:quinone dehydrogenase 2 [Source:HGNC Symbol;Acc:HGNC:7856]	6	2987986	3019755	31769	NA	185	195	208	311	268	269	242.753	0.5748	0.2036	0.0014	0.01		196	282.667		1.44218
ENSG00000166471	TMEM41B	transmembrane protein 41B [Source:HGNC Symbol;Acc:HGNC:28948]	11	9280653	9314636	33983	NA	498	889	578	1163	1051	573	766.678	0.574	0.1624	0.00013	0.0014		655	929		1.41832
ENSG00000120727	PAIP2	poly(A) binding protein interacting protein 2 [Source:HGNC Symbol;Acc:HGNC:17970]	5	139341586	139369720	28134	NA	403	593	334	731	686	445	521.306	0.5739	0.1635	0.00014	0.0015		443.333	620.667		1.4
ENSG00000197102	DYNC1H1	dynein cytoplasmic 1 heavy chain 1 [Source:HGNC Symbol;Acc:HGNC:2961]	14	101964572	102056443	91871	NA	412	350	325	785	523	341	445.065	0.5739	0.1863	0.00061	0.0053		362.333	549.667		1.51702
ENSG00000126602	TRAP1	TNF receptor associated protein 1 [Source:HGNC Symbol;Acc:HGNC:16264]	16	3651638	3717553	65915	NA	130	291	138	520	186	170	223.298	0.5729	0.2467	0.0052	0.03		186.333	292		1.56708
ENSG00000162923	WDR26	WD repeat domain 26 [Source:HGNC Symbol;Acc:HGNC:21208]	1	224385145	224437033	51888	NA	54	70	50	98	113	56	72.3363	0.5728	0.252	0.0059	0.033		58	89		1.53448
ENSG00000130962	PRRG1	proline rich and Gla domain 1 [Source:HGNC Symbol;Acc:HGNC:9469]	X	37349308	37457292	107984	NA	63	97	48	130	116	67	84.2852	0.5725	0.2386	0.0044	0.026		69.3333	104.333		1.50481
ENSG00000105401	CDC37	cell division cycle 37, HSP90 cochaperone [Source:HGNC Symbol;Acc:HGNC:1735]	19	10391132	10420121	28989	NA	237	392	282	661	315	346	361.479	0.5709	0.1886	0.00074	0.0062		303.667	440.667		1.45115
ENSG00000168679	SLC16A4	solute carrier family 16 member 4 [Source:HGNC Symbol;Acc:HGNC:10925]	1	110362850	110391082	28232	NA	44	86	52	139	97	49	73.918	0.5703	0.2544	0.0065	0.035		60.6667	95		1.56593
ENSG00000068885	IFT80	intraflagellar transport 80 [Source:HGNC Symbol;Acc:HGNC:29262]	3	160256985	160399880	142895	NA	35	53	47	98	79	39	56.4844	0.5684	0.2685	0.0086	0.044		45	72		1.6
ENSG00000196586	MYO6	myosin VI [Source:HGNC Symbol;Acc:HGNC:7605]	6	75749200	75919537	170337	NA	318	474	342	798	472	362	445.067	0.5678	0.16	0.00012	0.0014		378	544		1.43915
ENSG00000160471	COX6B2	cytochrome c oxidase subunit 6B2 [Source:HGNC Symbol;Acc:HGNC:24380]	19	55349305	55354719	5414	NA	31	51	33	88	55	40	47.9286	0.5677	0.2762	0.0098	0.049		38.3333	61		1.5913
ENSG00000106803	SEC61B	SEC61 translocon subunit beta [Source:HGNC Symbol;Acc:HGNC:16993]	9	99222063	99230615	8552	NA	460	924	426	956	869	654	699.071	0.5671	0.182	0.00056	0.0049		603.333	826.333		1.36961
ENSG00000143153	ATP1B1	ATPase Na+/K+ transporting subunit beta 1 [Source:HGNC Symbol;Acc:HGNC:804]	1	169105696	169310992	205296	NA	124	195	151	291	241	147	186.4	0.567	0.184	0.00063	0.0054		156.667	226.333		1.44468
ENSG00000125703	ATG4C	autophagy related 4C cysteine peptidase [Source:HGNC Symbol;Acc:HGNC:16040]	1	62784131	62865516	81385	NA	49	94	63	154	90	69	83.1417	0.5668	0.2378	0.0047	0.027		68.6667	104.333		1.51942
ENSG00000101928	MOSPD1	motile sperm domain containing 1 [Source:HGNC Symbol;Acc:HGNC:25235]	X	134887631	134915257	27626	NA	51	69	60	120	82	70	74.2156	0.5663	0.2372	0.0046	0.027		60	90.6667		1.51111
ENSG00000023318	ERP44	endoplasmic reticulum protein 44 [Source:HGNC Symbol;Acc:HGNC:18311]	9	99979184	100099052	119868	NA	532	1117	599	1320	1071	725	864.839	0.566	0.1679	0.00024	0.0024		749.333	1038.67		1.38612
ENSG00000119661	DNAL1	dynein axonemal light chain 1 [Source:HGNC Symbol;Acc:HGNC:23247]	14	73644874	73703732	58858	NA	130	263	166	279	278	220	220.594	0.5659	0.1992	0.0013	0.01		186.333	259		1.38998
ENSG00000112697	TMEM30A	transmembrane protein 30A [Source:HGNC Symbol;Acc:HGNC:16667]	6	75252923	75284948	32025	NA	54	97	49	125	127	54	81.0668	0.5658	0.2547	0.0069	0.037		66.6667	102		1.53
ENSG00000241127	YAE1	YAE1 maturation factor of ABCE1 [Source:HGNC Symbol;Acc:HGNC:24857]	7	39566384	39610320	43936	NA	145	258	161	281	318	194	222.783	0.5657	0.1955	0.0011	0.0089		188	264.333		1.40603
ENSG00000166908	PIP4K2C	phosphatidylinositol-5-phosphate 4-kinase type 2 gamma [Source:HGNC Symbol;Acc:HGNC:23786]	12	57591173	57603418	12245	NA	62	131	87	236	106	90	112.633	0.5656	0.2411	0.0051	0.03		93.3333	144		1.54286
ENSG00000163527	STT3B	STT3 oligosaccharyltransferase complex catalytic subunit B [Source:HGNC Symbol;Acc:HGNC:30611]	3	31532637	31637616	104979	NA	81	129	103	146	191	116	127.422	0.5651	0.2268	0.0036	0.022		104.333	151		1.44728
ENSG00000124145	SDC4	syndecan 4 [Source:HGNC Symbol;Acc:HGNC:10661]	20	45325287	45348424	23137	NA	161	464	203	553	388	251	319.937	0.5623	0.2193	0.003	0.019		276	397.333		1.43961
ENSG00000095906	NUBP2	NUBP iron-sulfur cluster assembly factor 2, cytosolic [Source:HGNC Symbol;Acc:HGNC:8042]	16	1782931	1789186	6255	NA	123	170	161	325	142	207	186.241	0.5616	0.2276	0.0039	0.024		151.333	224.667		1.48458
ENSG00000225969	BICDL3P	BICD family like 3, pseudogene [Source:HGNC Symbol;Acc:HGNC:18289]	7	73734993	73736161	1168	NA	92	116	77	193	134	94	114.418	0.5615	0.2081	0.0021	0.014		95	140.333		1.47719
ENSG00000181191	PJA1	praja ring finger ubiquitin ligase 1 [Source:HGNC Symbol;Acc:HGNC:16648]	X	69160850	69165521	4671	NA	56	95	45	176	72	63	79.7884	0.5606	0.2662	0.0092	0.046		65.3333	103.667		1.58673
ENSG00000291237	SOD2	superoxide dismutase 2 [Source:HGNC Symbol;Acc:HGNC:11180]	6	159669068	159762529	93461	NA	143	210	137	270	244	174	193.353	0.559	0.1814	0.00065	0.0056		163.333	229.333		1.40408
ENSG00000146648	EGFR	epidermal growth factor receptor [Source:HGNC Symbol;Acc:HGNC:3236]	7	55019016	55211628	192612	NA	110	203	135	253	217	160	176.174	0.5589	0.1902	0.001	0.0081		149.333	210		1.40625
ENSG00000161204	ABCF3	ATP binding cassette subfamily F member 3 [Source:HGNC Symbol;Acc:HGNC:72]	3	184186094	184194012	7918	NA	39	80	48	134	61	63	68.0269	0.5575	0.2644	0.0093	0.047		55.6667	86		1.54491
ENSG00000117298	ECE1	endothelin converting enzyme 1 [Source:HGNC Symbol;Acc:HGNC:3146]	1	21217246	21345572	128326	NA	67	73	54	106	82	98	81.2475	0.5571	0.2532	0.0076	0.04		64.6667	95.3333		1.47423
ENSG00000119431	HDHD3	haloacid dehalogenase like hydrolase domain containing 3 [Source:HGNC Symbol;Acc:HGNC:28171]	9	113373418	113376986	3568	NA	43	60	49	111	70	53	62.5542	0.5562	0.2506	0.0073	0.039		50.6667	78		1.53947
ENSG00000114023	FAM162A	family with sequence similarity 162 member A [Source:HGNC Symbol;Acc:HGNC:17865]	3	122384160	122412334	28174	NA	109	224	123	264	199	173	178.004	0.5537	0.2	0.0018	0.013		152	212		1.39474
ENSG00000204923	FBXO48	F-box protein 48 [Source:HGNC Symbol;Acc:HGNC:33857]	2	68459421	68467294	7873	NA	52	59	38	84	80	60	61.9609	0.5526	0.2577	0.0088	0.045		49.6667	74.6667		1.50336
ENSG00000160213	CSTB	cystatin B [Source:HGNC Symbol;Acc:HGNC:2482]	21	43772510	43776330	3820	NA	670	1767	717	1809	1457	1059	1200.6	0.5525	0.2008	0.0019	0.013		1051.33	1441.67		1.37127
ENSG00000130305	NSUN5	NOP2/Sun RNA methyltransferase 5 [Source:HGNC Symbol;Acc:HGNC:16385]	7	73302515	73308826	6311	NA	71	120	79	156	96	134	109.592	0.5518	0.2408	0.0063	0.035		90	128.667		1.42963
ENSG00000153310	CYRIB	CYFIP related Rac1 interactor B [Source:HGNC Symbol;Acc:HGNC:25216]	8	129839592	130017504	177912	NA	193	337	194	498	334	205	280.588	0.5499	0.1821	0.00083	0.0068		241.333	345.667		1.43232
ENSG00000137207	YIPF3	Yip1 domain family member 3 [Source:HGNC Symbol;Acc:HGNC:21023]	6	43511831	43516985	5154	NA	57	87	60	140	70	92	83.2669	0.5487	0.2473	0.0076	0.04		68	100.667		1.48039
ENSG00000231500	RPS18	ribosomal protein S18 [Source:HGNC Symbol;Acc:HGNC:10401]	6	33272074	33276511	4437	NA	1199	2249	1203	2211	2397	1627	1785.48	0.5481	0.172	0.00048	0.0044		1550.33	2078.33		1.34057
ENSG00000014641	MDH1	malate dehydrogenase 1 [Source:HGNC Symbol;Acc:HGNC:6970]	2	63588608	63607197	18589	NA	1856	3608	2056	4323	3923	2135	2877.39	0.5477	0.1638	0.00028	0.0028		2506.67	3460.33		1.38045
ENSG00000115425	PECR	peroxisomal trans-2-enoyl-CoA reductase [Source:HGNC Symbol;Acc:HGNC:18281]	2	215996328	216082955	86627	NA	71	116	65	180	102	88	100.063	0.5477	0.2243	0.0044	0.026		84	123.333		1.46825
ENSG00000106080	FKBP14	FKBP prolyl isomerase 14 [Source:HGNC Symbol;Acc:HGNC:18625]	7	30010586	30026702	16116	NA	52	77	60	152	107	42	77.3249	0.5461	0.2606	0.01	0.05		63	100.333		1.59259
ENSG00000169895	SYAP1	synapse associated protein 1 [Source:HGNC Symbol;Acc:HGNC:16273]	X	16719611	16765340	45729	NA	947	1351	1069	1813	1663	1114	1305.43	0.5443	0.1385	3.1e-05	0.00043		1122.33	1530		1.36323
ENSG00000005020	SKAP2	src kinase associated phosphoprotein 2 [Source:HGNC Symbol;Acc:HGNC:15687]	7	26667067	26995239	328172	NA	1186	2104	1299	3389	1972	1227	1768.14	0.5439	0.1702	0.00048	0.0043		1529.67	2196		1.43561
ENSG00000073921	PICALM	phosphatidylinositol binding clathrin assembly protein [Source:HGNC Symbol;Acc:HGNC:15514]	11	85957174	86069882	112708	NA	173	223	201	340	336	178	237.145	0.5438	0.1857	0.0011	0.0088		199	284.667		1.43049
ENSG00000146476	ARMT1	acidic residue methyltransferase 1 [Source:HGNC Symbol;Acc:HGNC:17872]	6	151452257	151470101	17844	NA	71	110	88	184	126	84	106.95	0.5413	0.2128	0.0035	0.022		89.6667	131.333		1.46468
ENSG00000135269	TES	testin LIM domain protein [Source:HGNC Symbol;Acc:HGNC:14620]	7	116210505	116258783	48278	NA	434	654	452	881	747	482	593.46	0.5406	0.1451	7e-05	0.00087		513.333	703.333		1.37013
ENSG00000164040	PGRMC2	progesterone receptor membrane component 2 [Source:HGNC Symbol;Acc:HGNC:16089]	4	128269236	128288829	19593	NA	94	84	78	125	153	98	106.197	0.5404	0.2385	0.0071	0.038		85.3333	125.333		1.46875
ENSG00000204257	HLA-DMA	major histocompatibility complex, class II, DM alpha [Source:HGNC Symbol;Acc:HGNC:4934]	6	32948612	32969094	20482	NA	156	285	151	399	254	182	228.018	0.5375	0.1888	0.0015	0.011		197.333	278.333		1.41047
ENSG00000120756	PLS1	plastin 1 [Source:HGNC Symbol;Acc:HGNC:9090]	3	142596392	142713664	117272	NA	125	211	138	326	207	143	184.165	0.5371	0.1886	0.0015	0.011		158	225.333		1.42616
ENSG00000198918	RPL39	ribosomal protein L39 [Source:HGNC Symbol;Acc:HGNC:10350]	X	119786503	119791630	5127	NA	87	183	83	162	184	139	138.197	0.5331	0.2328	0.0069	0.037		117.667	161.667		1.37394
ENSG00000101558	VAPA	VAMP associated protein A [Source:HGNC Symbol;Acc:HGNC:12648]	18	9914015	9960021	46006	NA	867	977	692	2288	1136	545	1017.26	0.5328	0.2179	0.0047	0.028		845.333	1323		1.56506
ENSG00000010270	STARD3NL	STARD3 N-terminal like [Source:HGNC Symbol;Acc:HGNC:19169]	7	38178244	38230670	52426	NA	139	254	147	339	236	175	207.826	0.5324	0.1835	0.0013	0.0098		180	250		1.38889
ENSG00000124942	AHNAK	AHNAK nucleoprotein [Source:HGNC Symbol;Acc:HGNC:347]	11	62433541	62556235	122694	NA	171	211	164	263	257	227	216.772	0.532	0.193	0.002	0.014		182	249		1.36813
ENSG00000032219	ARID4A	AT-rich interaction domain 4A [Source:HGNC Symbol;Acc:HGNC:9885]	14	58298503	58373887	75384	NA	232	247	184	443	347	176	262.53	0.5311	0.1907	0.0018	0.013		221	322		1.45701
ENSG00000137947	GTF2B	general transcription factor IIB [Source:HGNC Symbol;Acc:HGNC:4648]	1	88852632	88891944	39312	NA	198	346	194	450	339	228	282.589	0.5305	0.1732	0.00078	0.0065		246	339		1.37805
ENSG00000105993	DNAJB6	DnaJ heat shock protein family (Hsp40) member B6 [Source:HGNC Symbol;Acc:HGNC:14888]	7	157335380	157417439	82059	NA	2061	3098	2301	4307	3516	2283	2852.98	0.5298	0.1286	1.5e-05	0.00023		2486.67	3368.67		1.35469
ENSG00000185222	TCEAL9	transcription elongation factor A like 9 [Source:HGNC Symbol;Acc:HGNC:30084]	X	103356488	103358462	1974	NA	427	549	378	659	694	475	526.448	0.5286	0.1647	0.00049	0.0044		451.333	609.333		1.35007
ENSG00000168256	NKIRAS2	NFKB inhibitor interacting Ras like 2 [Source:HGNC Symbol;Acc:HGNC:17898]	17	42011381	42025644	14263	NA	102	144	125	303	138	114	147.701	0.5278	0.2187	0.0052	0.03		123.667	185		1.49596
ENSG00000164332	UBLCP1	ubiquitin like domain containing CTD phosphatase 1 [Source:HGNC Symbol;Acc:HGNC:28110]	5	159263289	159286036	22747	NA	96	190	116	208	173	166	156.763	0.5268	0.2095	0.004	0.024		134	182.333		1.3607
ENSG00000138036	DYNC2LI1	dynein cytoplasmic 2 light intermediate chain 1 [Source:HGNC Symbol;Acc:HGNC:24595]	2	43774038	43810010	35972	NA	68	137	82	172	153	84	111.908	0.526	0.2208	0.0057	0.032		95.6667	136.333		1.42509
ENSG00000049759	NEDD4L	NEDD4 like E3 ubiquitin protein ligase [Source:HGNC Symbol;Acc:HGNC:7728]	18	58044225	58401540	357315	NA	164	245	191	375	288	177	232.722	0.5256	0.1733	0.00088	0.0072		200	280		1.4
ENSG00000148308	GTF3C5	general transcription factor IIIC subunit 5 [Source:HGNC Symbol;Acc:HGNC:4668]	9	133030674	133058503	27829	NA	65	104	78	184	88	90	98.2892	0.5251	0.2308	0.0074	0.039		82.3333	120.667		1.46559
ENSG00000173418	NAA20	N-alpha-acetyltransferase 20, NatB catalytic subunit [Source:HGNC Symbol;Acc:HGNC:15908]	20	20017309	20033655	16346	NA	1414	2502	1507	2745	2595	1817	2055.8	0.5242	0.1503	0.00019	0.002		1807.67	2385.67		1.31975
ENSG00000106524	ANKMY2	ankyrin repeat and MYND domain containing 2 [Source:HGNC Symbol;Acc:HGNC:25370]	7	16599778	16645817	46039	NA	82	174	104	262	167	95	139.585	0.524	0.2208	0.0058	0.033		120	174.667		1.45556
ENSG00000139154	AEBP2	AE binding protein 2 [Source:HGNC Symbol;Acc:HGNC:24051]	12	19404044	19720801	316757	NA	75	111	85	179	147	71	107.177	0.5234	0.2209	0.0059	0.033		90.3333	132.333		1.46494
ENSG00000143320	CRABP2	cellular retinoic acid binding protein 2 [Source:HGNC Symbol;Acc:HGNC:2339]	1	156699605	156705816	6211	NA	435	854	412	1070	725	521	642.274	0.5216	0.1742	0.001	0.0081		567	772		1.36155
ENSG00000214941	ZSWIM7	zinc finger SWIM-type containing 7 [Source:HGNC Symbol;Acc:HGNC:26993]	17	15976559	15999717	23158	NA	139	162	125	190	206	187	170.549	0.5211	0.214	0.005	0.029		142	194.333		1.36854
ENSG00000109680	TBC1D19	TBC1 domain family member 19 [Source:HGNC Symbol;Acc:HGNC:25624]	4	26576436	26756223	179787	NA	65	114	77	167	126	75	100.189	0.5206	0.2188	0.0058	0.033		85.3333	122.667		1.4375
ENSG00000087086	FTL	ferritin light chain [Source:HGNC Symbol;Acc:HGNC:3999]	19	48965308	48966879	1571	NA	36761	39158	39115	62424	50513	43216	45115.2	0.5204	0.1505	0.00021	0.0022		38344.7	52051		1.35745
ENSG00000186522	SEPTIN10	septin 10 [Source:HGNC Symbol;Acc:HGNC:14349]	2	109542798	109614143	71345	NA	48	72	59	128	82	56	71.6577	0.5203	0.2403	0.0098	0.049		59.6667	88.6667		1.48603
ENSG00000101040	ZMYND8	zinc finger MYND-type containing 8 [Source:HGNC Symbol;Acc:HGNC:9397]	20	47209213	47356889	147676	NA	123	168	132	279	177	139	165.074	0.5191	0.1861	0.0019	0.014		141	198.333		1.40662
ENSG00000175471	MCTP1	multiple C2 and transmembrane domain containing 1 [Source:HGNC Symbol;Acc:HGNC:26183]	5	94703689	95285094	581405	NA	119	171	116	255	203	115	157.725	0.5187	0.1921	0.0025	0.017		135.333	191		1.41133
ENSG00000221926	TRIM16	tripartite motif containing 16 [Source:HGNC Symbol;Acc:HGNC:17241]	17	15627959	15684311	56352	NA	59	86	63	157	78	72	82.9081	0.5185	0.2367	0.0093	0.047		69.3333	102.333		1.47596
ENSG00000151893	CACUL1	CDK2 associated cullin domain 1 [Source:HGNC Symbol;Acc:HGNC:23727]	10	118674166	118755249	81083	NA	317	714	375	882	759	336	535.323	0.5183	0.2031	0.0038	0.023		468.667	659		1.40612
ENSG00000086232	EIF2AK1	eukaryotic translation initiation factor 2 alpha kinase 1 [Source:HGNC Symbol;Acc:HGNC:24921]	7	6022246	6059175	36929	NA	71	138	98	145	166	113	120.812	0.518	0.224	0.007	0.038		102.333	141.333		1.38111
ENSG00000123178	SPRYD7	SPRY domain containing 7 [Source:HGNC Symbol;Acc:HGNC:14297]	13	49912701	49936490	23789	NA	270	355	283	527	447	274	351.042	0.5178	0.1582	0.00041	0.0038		302.667	416		1.37445
ENSG00000158092	NCK1	NCK adaptor protein 1 [Source:HGNC Symbol;Acc:HGNC:7664]	3	136862207	136951606	89399	NA	127	276	137	376	210	170	205.992	0.5163	0.2073	0.0045	0.027		180	252		1.4
ENSG00000145730	PAM	peptidylglycine alpha-amidating monooxygenase [Source:HGNC Symbol;Acc:HGNC:8596]	5	102753980	103029730	275750	NA	91	90	89	144	165	84	109.576	0.5156	0.2304	0.0084	0.043		90	131		1.45556
ENSG00000108179	PPIF	peptidylprolyl isomerase F [Source:HGNC Symbol;Acc:HGNC:9259]	10	79347468	79355334	7866	NA	106	194	105	342	155	106	157.483	0.5152	0.2311	0.0086	0.044		135	201		1.48889
ENSG00000132432	SEC61G	SEC61 translocon subunit gamma [Source:HGNC Symbol;Acc:HGNC:18277]	7	54752249	54759974	7725	NA	936	1598	835	1614	1729	1100	1276.92	0.5149	0.1695	0.00091	0.0074		1123	1481		1.31879
ENSG00000075539	FRYL	FRY like transcription coactivator [Source:HGNC Symbol;Acc:HGNC:29127]	4	48497356	48780322	282966	NA	120	133	119	200	184	134	147.583	0.5142	0.1974	0.0033	0.021		124	172.667		1.39247
ENSG00000105755	ETHE1	ETHE1 persulfide dioxygenase [Source:HGNC Symbol;Acc:HGNC:23287]	19	43506718	43527230	20512	NA	187	190	159	287	235	215	212.587	0.5141	0.1913	0.0026	0.017		178.667	245.667		1.375
ENSG00000278845	MRPL45	mitochondrial ribosomal protein L45 [Source:HGNC Symbol;Acc:HGNC:16651]	17	38297022	38323217	26195	NA	150	304	158	395	257	190	232.445	0.5138	0.1913	0.0026	0.017		204	280.667		1.37582
ENSG00000055211	GINM1	glycosylated integral membrane protein 1 [Source:HGNC Symbol;Acc:HGNC:21074]	6	149566293	149591748	25455	NA	201	335	209	452	319	239	283.679	0.5123	0.1661	0.00079	0.0065		248.333	336.667		1.3557
ENSG00000168385	SEPTIN2	septin 2 [Source:HGNC Symbol;Acc:HGNC:7729]	2	241315099	241354027	38928	NA	551	1121	642	1508	1000	654	871.703	0.5122	0.169	0.00094	0.0076		771.333	1054		1.36646
ENSG00000140471	LINS1	lines homolog 1 [Source:HGNC Symbol;Acc:HGNC:30922]	15	100559368	100603230	43862	NA	141	181	130	276	213	139	175.349	0.5111	0.1817	0.0018	0.013		150.667	209.333		1.38938
ENSG00000102401	ARMCX3	armadillo repeat containing X-linked 3 [Source:HGNC Symbol;Acc:HGNC:24065]	X	101622796	101627843	5047	NA	152	209	149	333	235	146	196.968	0.5109	0.1805	0.0018	0.013		170	238		1.4
ENSG00000112851	ERBIN	erbb2 interacting protein [Source:HGNC Symbol;Acc:HGNC:15842]	5	65883127	66082546	199419	NA	232	260	247	405	406	220	290.469	0.5098	0.1819	0.0019	0.014		246.333	343.667		1.39513
ENSG00000028203	VEZT	vezatin, adherens junctions transmembrane protein [Source:HGNC Symbol;Acc:HGNC:18258]	12	95217745	95302799	85054	NA	193	334	193	463	309	215	273.496	0.5097	0.1752	0.0014	0.01		240	329		1.37083
ENSG00000172331	BPGM	bisphosphoglycerate mutase [Source:HGNC Symbol;Acc:HGNC:1093]	7	134646810	134679816	33006	NA	159	206	146	316	221	167	197.597	0.5097	0.1755	0.0014	0.011		170.333	234.667		1.37769
ENSG00000159579	RSPRY1	ring finger and SPRY domain containing 1 [Source:HGNC Symbol;Acc:HGNC:29420]	16	57186136	57240469	54333	NA	78	157	97	261	132	92	128.664	0.5096	0.2275	0.0086	0.044		110.667	161.667		1.46084
ENSG00000138678	GPAT3	glycerol-3-phosphate acyltransferase 3 [Source:HGNC Symbol;Acc:HGNC:28157]	4	83535913	83605875	69962	NA	166	300	173	527	206	195	246.96	0.5089	0.2187	0.007	0.038		213	309.333		1.45227
ENSG00000203780	FANK1	fibronectin type III and ankyrin repeat domains 1 [Source:HGNC Symbol;Acc:HGNC:23527]	10	125896563	126009592	113029	NA	85	115	85	170	131	97	111.609	0.5087	0.2036	0.0045	0.027		95	132.667		1.39649
ENSG00000146376	ARHGAP18	Rho GTPase activating protein 18 [Source:HGNC Symbol;Acc:HGNC:21035]	6	129576131	129710177	134046	NA	422	672	530	873	848	475	621.677	0.5082	0.161	0.00063	0.0054		541.333	732		1.35222
ENSG00000080822	CLDND1	claudin domain containing 1 [Source:HGNC Symbol;Acc:HGNC:1322]	3	98497911	98523066	25155	NA	269	442	275	684	446	252	375.741	0.5067	0.179	0.0018	0.013		328.667	460.667		1.40162
ENSG00000047249	ATP6V1H	ATPase H+ transporting V1 subunit H [Source:HGNC Symbol;Acc:HGNC:18303]	8	53715542	53843558	128016	NA	258	366	247	596	349	261	333.271	0.5058	0.1682	0.001	0.0082		290.333	402		1.38462
ENSG00000227057	WDR46	WD repeat domain 46 [Source:HGNC Symbol;Acc:HGNC:13923]	6	33279107	33289247	10140	NA	97	191	119	294	138	141	156.926	0.5039	0.2163	0.0071	0.038		135.667	191		1.40786
ENSG00000101150	TPD52L2	TPD52 like 2 [Source:HGNC Symbol;Acc:HGNC:12007]	20	63865227	63891545	26318	NA	201	372	228	601	268	256	306.317	0.5033	0.1995	0.0043	0.026		267	375		1.40449
ENSG00000164615	CAMLG	calcium modulating ligand [Source:HGNC Symbol;Acc:HGNC:1471]	5	134738494	134752157	13663	NA	489	555	427	736	722	504	568.155	0.5004	0.16	0.00072	0.006		490.333	654		1.33379
ENSG00000179163	FUCA1	alpha-L-fucosidase 1 [Source:HGNC Symbol;Acc:HGNC:4006]	1	23845076	23868290	23214	NA	626	1101	706	1801	895	693	922.642	0.5004	0.1759	0.0018	0.013		811	1129.67		1.39293
ENSG00000085365	SCAMP1	secretory carrier membrane protein 1 [Source:HGNC Symbol;Acc:HGNC:10563]	5	78360610	78480739	120129	NA	124	149	99	274	161	102	145.101	0.5002	0.209	0.0061	0.034		124	179		1.44355
ENSG00000183255	PTTG1IP	PTTG1 interacting protein [Source:HGNC Symbol;Acc:HGNC:13524]	21	44849584	44873903	24319	NA	843	1205	839	1930	1082	907	1095.95	0.4993	0.1495	0.00035	0.0033		962.333	1306.33		1.35746
ENSG00000121691	CAT	catalase [Source:HGNC Symbol;Acc:HGNC:1516]	11	34438933	34472060	33127	NA	149	228	156	396	216	145	204.781	0.4986	0.1954	0.0041	0.025		177.667	252.333		1.42026
ENSG00000103591	AAGAB	alpha and gamma adaptin binding protein [Source:HGNC Symbol;Acc:HGNC:25662]	15	67200666	67255195	54529	NA	339	677	399	890	629	395	531.081	0.4985	0.1707	0.0014	0.011		471.667	638		1.35265
ENSG00000128567	PODXL	podocalyxin like [Source:HGNC Symbol;Acc:HGNC:9171]	7	131500261	131558217	57956	NA	105	129	109	173	166	129	134.93	0.4984	0.2028	0.0053	0.03		114.333	156		1.36443
ENSG00000141367	CLTC	clathrin heavy chain [Source:HGNC Symbol;Acc:HGNC:2092]	17	59619683	59696956	77273	NA	204	357	267	420	444	249	316.607	0.4982	0.1814	0.0024	0.016		276	371		1.3442
ENSG00000132254	ARFIP2	ADP ribosylation factor interacting protein 2 [Source:HGNC Symbol;Acc:HGNC:17160]	11	6474682	6481479	6797	NA	99	89	89	199	119	88	111.059	0.4975	0.2232	0.0093	0.047		92.3333	135.333		1.4657
ENSG00000261824	LINC00662	long intergenic non-protein coding RNA 662 [Source:HGNC Symbol;Acc:HGNC:27122]	19	27681071	27794005	112934	NA	173	226	158	291	244	208	214.96	0.4974	0.1787	0.0021	0.015		185.667	247.667		1.33393
ENSG00000159348	CYB5R1	cytochrome b5 reductase 1 [Source:HGNC Symbol;Acc:HGNC:13397]	1	202961872	202967275	5403	NA	110	187	119	247	190	129	158.69	0.4959	0.1887	0.0033	0.021		138.667	188.667		1.36058
ENSG00000105856	HBP1	HMG-box transcription factor 1 [Source:HGNC Symbol;Acc:HGNC:23200]	7	107168960	107202522	33562	NA	202	258	184	401	325	168	247.5	0.4933	0.1812	0.0026	0.017		214.667	298		1.3882
ENSG00000072682	P4HA2	prolyl 4-hydroxylase subunit alpha 2 [Source:HGNC Symbol;Acc:HGNC:8547]	5	132190146	132295315	105169	NA	162	335	172	461	255	202	251.981	0.4931	0.1984	0.005	0.029		223	306		1.3722
ENSG00000126524	SBDS	SBDS ribosome maturation factor [Source:HGNC Symbol;Acc:HGNC:19440]	7	66987679	66995693	8014	NA	360	730	357	889	666	393	540.088	0.4925	0.1813	0.0026	0.017		482.333	649.333		1.34623
ENSG00000141179	PCTP	phosphatidylcholine transfer protein [Source:HGNC Symbol;Acc:HGNC:8752]	17	55751050	55842830	91780	NA	77	121	86	167	127	96	109.821	0.4925	0.2054	0.0063	0.035		94.6667	130		1.37324
ENSG00000182952	HMGN4	high mobility group nucleosomal binding domain 4 [Source:HGNC Symbol;Acc:HGNC:4989]	6	26538365	26546933	8568	NA	129	267	137	343	232	153	200.681	0.4916	0.1987	0.0052	0.03		177.667	242.667		1.36585
ENSG00000164144	ARFIP1	ADP ribosylation factor interacting protein 1 [Source:HGNC Symbol;Acc:HGNC:21496]	4	152779936	152918463	138527	NA	161	222	189	369	246	172	219.738	0.491	0.1757	0.0021	0.015		190.667	262.333		1.37587
ENSG00000138768	USO1	USO1 vesicle transport factor [Source:HGNC Symbol;Acc:HGNC:30904]	4	75724576	75814286	89710	NA	123	216	121	260	218	141	174.335	0.4908	0.1902	0.0039	0.024		153.333	206.333		1.34565
ENSG00000089157	RPLP0	ribosomal protein lateral stalk subunit P0 [Source:HGNC Symbol;Acc:HGNC:10371]	12	120196698	120201235	4537	NA	1605	2666	1689	3135	2592	1953	2223.61	0.4884	0.1363	0.00015	0.0016		1986.67	2560		1.28859
ENSG00000185753	CXorf38	chromosome X open reading frame 38 [Source:HGNC Symbol;Acc:HGNC:28589]	X	40626920	40647561	20641	NA	98	185	120	276	169	114	153.156	0.4852	0.203	0.0066	0.036		134.333	186.333		1.3871
ENSG00000116954	RRAGC	Ras related GTP binding C [Source:HGNC Symbol;Acc:HGNC:19902]	1	38838197	38859772	21575	NA	129	248	143	272	294	138	197.167	0.4824	0.2074	0.0078	0.041		173.333	234.667		1.35385
ENSG00000205542	TMSB4X	thymosin beta 4 X-linked [Source:HGNC Symbol;Acc:HGNC:11881]	X	12975109	12977227	2118	NA	39687	54247	36851	59629	65765	42983	49363.6	0.4823	0.1506	0.0006	0.0052		43595	56125.7		1.28743
ENSG00000100564	PIGH	phosphatidylinositol glycan anchor biosynthesis class H [Source:HGNC Symbol;Acc:HGNC:8964]	14	67581954	67600286	18332	NA	184	221	184	330	263	195	226.018	0.4793	0.1703	0.0021	0.014		196.333	262.667		1.33786
ENSG00000171928	TVP23B	trans-golgi network vesicle protein 23 homolog B [Source:HGNC Symbol;Acc:HGNC:20399]	17	18781110	18806714	25604	NA	261	444	243	556	408	286	353.815	0.479	0.1667	0.0017	0.013		316	416.667		1.31857
ENSG00000169905	TOR1AIP2	torsin 1A interacting protein 2 [Source:HGNC Symbol;Acc:HGNC:24055]	1	179839966	179877803	37837	NA	402	575	443	816	739	364	538.691	0.4789	0.1664	0.0017	0.012		473.333	639.667		1.35141
ENSG00000134684	YARS1	tyrosyl-tRNA synthetase 1 [Source:HGNC Symbol;Acc:HGNC:12840]	1	32775236	32818031	42795	NA	301	324	284	736	337	245	354.29	0.4777	0.2012	0.0071	0.038		303	439.333		1.44994
ENSG00000113583	C5orf15	chromosome 5 open reading frame 15 [Source:HGNC Symbol;Acc:HGNC:20656]	5	133955509	133968674	13165	NA	611	1170	656	1610	1007	649	904.201	0.4747	0.1701	0.0023	0.016		812.333	1088.67		1.34017
ENSG00000102580	DNAJC3	DnaJ heat shock protein family (Hsp40) member C3 [Source:HGNC Symbol;Acc:HGNC:9439]	13	95677138	95794988	117850	NA	1754	2504	1842	2896	3135	1862	2296.24	0.4745	0.1503	0.00071	0.006		2033.33	2631		1.29393
ENSG00000137876	RSL24D1	ribosomal L24 domain containing 1 [Source:HGNC Symbol;Acc:HGNC:18479]	15	55180805	55197049	16244	NA	443	852	496	927	901	502	664.926	0.4715	0.1704	0.0025	0.017		597	776.667		1.30095
ENSG00000128595	CALU	calumenin [Source:HGNC Symbol;Acc:HGNC:1458]	7	128739291	128773400	34109	NA	2412	3769	2575	5183	3702	2529	3250.86	0.4708	0.1299	0.00014	0.0015		2918.67	3804.67		1.30356
ENSG00000101052	IFT52	intraflagellar transport 52 [Source:HGNC Symbol;Acc:HGNC:15901]	20	43590936	43647299	56363	NA	150	270	148	336	246	170	212.11	0.4703	0.1833	0.0044	0.026		189.333	250.667		1.32394
ENSG00000074266	EED	embryonic ectoderm development [Source:HGNC Symbol;Acc:HGNC:3188]	11	86201211	86278813	77602	NA	149	243	139	338	255	132	199.86	0.47	0.1953	0.0067	0.037		177	241.667		1.36535
ENSG00000116030	SUMO1	small ubiquitin like modifier 1 [Source:HGNC Symbol;Acc:HGNC:12502]	2	202206181	202238599	32418	NA	4927	8333	5142	9409	8562	5513	6800.48	0.4689	0.1397	0.00037	0.0035		6134	7828		1.27617
ENSG00000160789	LMNA	lamin A/C [Source:HGNC Symbol;Acc:HGNC:6636]	1	156082572	156140081	57509	NA	419	573	441	707	554	570	543.313	0.4666	0.168	0.0024	0.016		477.667	610.333		1.27774
ENSG00000143106	PSMA5	proteasome 20S subunit alpha 5 [Source:HGNC Symbol;Acc:HGNC:9534]	1	109399041	109426448	27407	NA	242	452	244	558	384	284	347.326	0.4664	0.1721	0.003	0.019		312.667	408.667		1.30704
ENSG00000005175	RPAP3	RNA polymerase II associated protein 3 [Source:HGNC Symbol;Acc:HGNC:26151]	12	47661248	47706030	44782	NA	242	414	247	538	364	278	335.544	0.4653	0.1644	0.0021	0.014		301	393.333		1.30676
ENSG00000152700	SAR1B	secretion associated Ras related GTPase 1B [Source:HGNC Symbol;Acc:HGNC:10535]	5	134601148	134649271	48123	NA	1293	1729	1336	2063	2082	1425	1637.59	0.4646	0.1446	0.00061	0.0053		1452.67	1856.67		1.27811
ENSG00000112972	HMGCS1	3-hydroxy-3-methylglutaryl-CoA synthase 1 [Source:HGNC Symbol;Acc:HGNC:5007]	5	43287469	43313512	26043	NA	192	271	185	369	316	177	243.943	0.4634	0.1738	0.0034	0.021		216	287.333		1.33025
ENSG00000070501	POLB	DNA polymerase beta [Source:HGNC Symbol;Acc:HGNC:9174]	8	42338453	42371808	33355	NA	163	387	222	392	345	256	286.459	0.4631	0.1938	0.0072	0.039		257.333	331		1.28627
ENSG00000117280	RAB29	RAB29, member RAS oncogene family [Source:HGNC Symbol;Acc:HGNC:9789]	1	205767985	205775482	7497	NA	279	411	271	553	384	310	358.673	0.4614	0.155	0.0014	0.01		320.333	415.667		1.29761
ENSG00000254612	DNAJB6P1	DNAJB6 pseudogene 1 [Source:HGNC Symbol;Acc:HGNC:54754]	11	127940912	127941654	742	NA	184	261	170	348	256	199	230.789	0.4599	0.1688	0.0029	0.019		205	267.667		1.30569
ENSG00000120742	SERP1	stress associated endoplasmic reticulum protein 1 [Source:HGNC Symbol;Acc:HGNC:10759]	3	150541997	150603228	61231	NA	184	216	152	267	281	178	210.784	0.4596	0.1877	0.0063	0.035		184	242		1.31522
ENSG00000133193	VCF1	VCP nuclear cofactor family member 1 [Source:HGNC Symbol;Acc:HGNC:25918]	17	73207352	73236753	29401	NA	189	303	190	411	293	195	254.09	0.4593	0.1703	0.0032	0.02		227.333	299.667		1.31818
ENSG00000154582	ELOC	elongin C [Source:HGNC Symbol;Acc:HGNC:11617]	8	73939168	73972307	33139	NA	1577	1982	1549	2357	2665	1563	1927.2	0.4591	0.157	0.0016	0.012		1702.67	2195		1.28915
ENSG00000106460	TMEM106B	transmembrane protein 106B [Source:HGNC Symbol;Acc:HGNC:22407]	7	12211269	12243367	32098	NA	228	397	246	578	361	228	323.736	0.4576	0.178	0.0045	0.027		290.333	389		1.33984
ENSG00000155508	CNOT8	CCR4-NOT transcription complex subunit 8 [Source:HGNC Symbol;Acc:HGNC:9207]	5	154857552	154876792	19240	NA	291	420	294	711	394	263	377.204	0.4566	0.1767	0.0044	0.026		335	456		1.36119
ENSG00000171067	C11orf24	chromosome 11 open reading frame 24 [Source:HGNC Symbol;Acc:HGNC:1174]	11	68261337	68272001	10664	NA	204	311	227	380	256	314	281.571	0.4559	0.1938	0.0082	0.042		247.333	316.667		1.28032
ENSG00000215021	PHB2	prohibitin 2 [Source:HGNC Symbol;Acc:HGNC:30306]	12	6965326	6970780	5454	NA	463	589	439	1026	542	438	561.379	0.4556	0.1652	0.0027	0.018		497	668.667		1.34541
ENSG00000081870	IFT25	intraflagellar transport 25 [Source:HGNC Symbol;Acc:HGNC:25019]	1	53916573	53945699	29126	NA	562	865	494	983	976	525	712.744	0.4554	0.1658	0.0028	0.018		640.333	828		1.29308
ENSG00000188372	ZP3	zona pellucida glycoprotein 3 [Source:HGNC Symbol;Acc:HGNC:13189]	7	76397517	76442071	44554	NA	140	187	146	247	186	181	180.083	0.4533	0.188	0.0071	0.038		157.667	204.667		1.2981
ENSG00000189067	LITAF	lipopolysaccharide induced TNF factor [Source:HGNC Symbol;Acc:HGNC:16841]	16	11547721	11636381	88660	NA	797	1349	929	2029	1046	960	1140.72	0.4528	0.1627	0.0025	0.017		1025	1345		1.3122
ENSG00000115520	COQ10B	coenzyme Q10B [Source:HGNC Symbol;Acc:HGNC:25819]	2	197453492	197475310	21818	NA	160	228	158	352	270	125	205.902	0.4509	0.1969	0.0097	0.048		182	249		1.36813
ENSG00000138382	METTL5	methyltransferase 5, N6-adenosine [Source:HGNC Symbol;Acc:HGNC:25006]	2	169810080	169824931	14851	NA	537	1083	532	1023	958	707	787.388	0.4508	0.1757	0.0047	0.028		717.333	896		1.24907
ENSG00000139697	SBNO1	strawberry notch homolog 1 [Source:HGNC Symbol;Acc:HGNC:22973]	12	123289108	123364847	75739	NA	204	261	227	455	252	219	262.038	0.4493	0.1773	0.0052	0.03		230.667	308.667		1.33815
ENSG00000122958	VPS26A	VPS26 retromer complex component A [Source:HGNC Symbol;Acc:HGNC:12711]	10	69123511	69174412	50901	NA	1089	1695	1138	2421	1676	1029	1447.56	0.4489	0.1456	0.001	0.008		1307.33	1708.67		1.30699
ENSG00000130349	MTRES1	mitochondrial transcription rescue factor 1 [Source:HGNC Symbol;Acc:HGNC:17971]	6	107028198	107051586	23388	NA	148	166	126	225	179	168	168.267	0.4447	0.1947	0.01	0.05		146.667	190.667		1.3
ENSG00000111790	FGFR1OP2	FGFR1 oncogene partner 2 [Source:HGNC Symbol;Acc:HGNC:23098]	12	26938469	26966650	28181	NA	123	261	173	341	240	154	206.367	0.4446	0.1939	0.0099	0.049		185.667	245		1.31957
ENSG00000251562	MALAT1	metastasis associated lung adenocarcinoma transcript 1 [Source:HGNC Symbol;Acc:HGNC:29665]	11	65497687	65506516	8829	NA	48428	43469	36563	57610	58036	48959	49286.4	0.4442	0.1785	0.006	0.033		42820	54868.3		1.28137
ENSG00000112237	CCNC	cyclin C [Source:HGNC Symbol;Acc:HGNC:1581]	6	99542386	99568825	26439	NA	319	394	304	618	410	303	380.504	0.4441	0.1552	0.002	0.014		339	443.667		1.30875
ENSG00000115947	ORC4	origin recognition complex subunit 4 [Source:HGNC Symbol;Acc:HGNC:8490]	2	147930395	148021604	91209	NA	479	664	438	867	732	437	585.233	0.443	0.1498	0.0015	0.011		527	678.667		1.28779
ENSG00000095209	TMEM38B	transmembrane protein 38B [Source:HGNC Symbol;Acc:HGNC:25535]	9	105694540	105776629	82089	NA	105	156	126	232	146	132	146.235	0.443	0.1937	0.01	0.05		129	170		1.31783
ENSG00000214900	LINC01588	long intergenic non-protein coding RNA 1588 [Source:HGNC Symbol;Acc:HGNC:27503]	14	49927570	50105102	177532	NA	124	175	151	265	200	131	169.635	0.4422	0.1844	0.0076	0.04		150	198.667		1.32444
ENSG00000138674	SEC31A	SEC31 homolog A, COPII coat complex component [Source:HGNC Symbol;Acc:HGNC:17052]	4	82818508	82901166	82658	NA	323	581	431	901	492	375	494.691	0.4411	0.1749	0.0055	0.031		445	589.333		1.32434
ENSG00000255112	CHMP1B	charged multivesicular body protein 1B [Source:HGNC Symbol;Acc:HGNC:24287]	18	11851412	11854444	3032	NA	189	329	194	321	348	230	263.995	0.441	0.1857	0.0081	0.042		237.333	299.667		1.26264
ENSG00000102158	MAGT1	magnesium transporter 1 [Source:HGNC Symbol;Acc:HGNC:28880]	X	77825746	77899271	73525	NA	1005	1432	990	2029	1506	901	1263.55	0.4389	0.1418	0.00099	0.0079		1142.33	1478.67		1.29443
ENSG00000163694	RBM47	RNA binding motif protein 47 [Source:HGNC Symbol;Acc:HGNC:30358]	4	40423266	40630875	207609	NA	198	222	181	272	300	202	228.517	0.436	0.1886	0.0097	0.048		200.333	258		1.28785
ENSG00000136810	TXN	thioredoxin [Source:HGNC Symbol;Acc:HGNC:12435]	9	110243809	110256507	12698	NA	9758	14758	9128	16766	15981	9446	12308	0.4338	0.1416	0.0011	0.0087		11214.7	14064.3		1.2541
ENSG00000165389	SPTSSA	serine palmitoyltransferase small subunit A [Source:HGNC Symbol;Acc:HGNC:20361]	14	34432787	34462240	29453	NA	1294	2638	1300	2549	2425	1525	1893.13	0.4335	0.1703	0.0053	0.03		1744	2166.33		1.24216
ENSG00000185043	CIB1	calcium and integrin binding 1 [Source:HGNC Symbol;Acc:HGNC:16920]	15	90229974	90234047	4073	NA	1797	2202	1910	2899	2554	1963	2201.05	0.4327	0.1387	0.00093	0.0076		1969.67	2472		1.25503
ENSG00000138814	PPP3CA	protein phosphatase 3 catalytic subunit alpha [Source:HGNC Symbol;Acc:HGNC:9314]	4	101023408	101348278	324870	NA	730	1521	848	1628	1611	740	1130.2	0.4311	0.1857	0.0096	0.048		1033	1326.33		1.28396
ENSG00000088298	EDEM2	ER degradation enhancing alpha-mannosidase like protein 2 [Source:HGNC Symbol;Acc:HGNC:15877]	20	35115363	35147336	31973	NA	200	272	213	389	269	220	254.869	0.4295	0.1642	0.0044	0.026		228.333	292.667		1.28175
ENSG00000154380	ENAH	ENAH actin regulator [Source:HGNC Symbol;Acc:HGNC:18271]	1	225486764	225653142	166378	NA	563	652	630	1035	978	445	697.483	0.4284	0.1784	0.0079	0.041		615	819.333		1.33225
ENSG00000125868	DSTN	destrin, actin depolymerizing factor [Source:HGNC Symbol;Acc:HGNC:15750]	20	17570074	17609919	39845	NA	3021	4212	2967	4970	4572	3115	3740.44	0.4281	0.1309	0.00057	0.005		3400	4219		1.24088
ENSG00000114978	MOB1A	MOB kinase activator 1A [Source:HGNC Symbol;Acc:HGNC:16015]	2	74152527	74178898	26371	NA	584	1220	604	1473	999	617	870.108	0.4264	0.1786	0.0083	0.043		802.667	1029.67		1.28281
ENSG00000057019	DCBLD2	discoidin, CUB and LCCL domain containing 2 [Source:HGNC Symbol;Acc:HGNC:24627]	3	98795940	98901695	105755	NA	241	397	261	409	437	277	331.07	0.4249	0.174	0.0072	0.039		299.667	374.333		1.24917
ENSG00000114850	SSR3	signal sequence receptor subunit 3 [Source:HGNC Symbol;Acc:HGNC:11325]	3	156539552	156555149	15597	NA	789	1210	755	1321	1202	869	1004.84	0.4245	0.1448	0.0018	0.013		918	1130.67		1.23166
ENSG00000143771	CNIH4	cornichon family AMPA receptor auxiliary protein 4 [Source:HGNC Symbol;Acc:HGNC:25013]	1	224356857	224379459	22602	NA	1757	2595	1624	2654	2852	1849	2187.58	0.4234	0.1535	0.003	0.019		1992	2451.67		1.23076
ENSG00000086065	CHMP5	charged multivesicular body protein 5 [Source:HGNC Symbol;Acc:HGNC:26942]	9	33264878	33282070	17192	NA	532	904	504	938	877	582	704.578	0.4224	0.1586	0.0039	0.024		646.667	799		1.23557
ENSG00000086666	ZFAND6	zinc finger AN1-type containing 6 [Source:HGNC Symbol;Acc:HGNC:30164]	15	80059567	80138393	78826	NA	1451	2017	1409	2630	2169	1341	1783.73	0.422	0.1326	0.00079	0.0065		1625.67	2046.67		1.25897
ENSG00000137210	TMEM14B	transmembrane protein 14B [Source:HGNC Symbol;Acc:HGNC:21384]	6	10747758	10852753	104995	NA	175	270	170	365	273	159	226.112	0.4219	0.1782	0.0089	0.045		205	265.667		1.29593
ENSG00000125952	MAX	MYC associated factor X [Source:HGNC Symbol;Acc:HGNC:6913]	14	65006173	65102695	96522	NA	306	504	357	746	452	313	427.567	0.4208	0.1651	0.0055	0.031		389	503.667		1.29477
ENSG00000136143	SUCLA2	succinate-CoA ligase ADP-forming subunit beta [Source:HGNC Symbol;Acc:HGNC:11448]	13	47745735	48037968	292233	NA	456	828	495	1160	717	436	647.259	0.4201	0.1732	0.0076	0.04		593	771		1.30017
ENSG00000135250	SRPK2	SRSF protein kinase 2 [Source:HGNC Symbol;Acc:HGNC:11306]	7	105110703	105399308	288605	NA	166	282	178	347	249	194	229.152	0.4193	0.1723	0.0075	0.04		208.667	263.333		1.26198
ENSG00000104763	ASAH1	N-acylsphingosine amidohydrolase 1 [Source:HGNC Symbol;Acc:HGNC:735]	8	18055991	18084998	29007	NA	440	623	418	763	652	435	541.914	0.4187	0.1455	0.0021	0.015		493.667	616.667		1.24916
ENSG00000052802	MSMO1	methylsterol monooxygenase 1 [Source:HGNC Symbol;Acc:HGNC:10545]	4	165327666	165343164	15498	NA	1748	2727	1685	4009	2400	1559	2244.44	0.4186	0.1562	0.0038	0.023		2053.33	2656		1.29351
ENSG00000124783	SSR1	signal sequence receptor subunit 1 [Source:HGNC Symbol;Acc:HGNC:11323]	6	7268305	7347446	79141	NA	452	716	515	940	721	461	613.54	0.4164	0.1459	0.0023	0.016		561	707.333		1.26084
ENSG00000215845	TSTD1	thiosulfate sulfurtransferase like domain containing 1 [Source:HGNC Symbol;Acc:HGNC:35410]	1	161037630	161038977	1347	NA	519	838	450	887	751	574	654.436	0.4132	0.1586	0.0048	0.028		602.333	737.333		1.22413
ENSG00000213585	VDAC1	voltage dependent anion channel 1 [Source:HGNC Symbol;Acc:HGNC:12669]	5	133971870	134004975	33105	NA	1117	2159	1219	2708	1599	1316	1616.86	0.4122	0.1608	0.0054	0.031		1498.33	1874.33		1.25095
ENSG00000092020	PPP2R3C	protein phosphatase 2 regulatory subunit B''gamma [Source:HGNC Symbol;Acc:HGNC:17485]	14	35085466	35122517	37051	NA	372	477	347	631	576	312	440.089	0.4087	0.1614	0.006	0.033		398.667	506.333		1.27007
ENSG00000109270	LAMTOR3	late endosomal/lysosomal adaptor, MAPK and MTOR activator 3 [Source:HGNC Symbol;Acc:HGNC:15606]	4	99878335	99894428	16093	NA	351	496	335	643	569	293	432.671	0.4081	0.1655	0.0071	0.038		394	501.667		1.27327
ENSG00000184007	PTP4A2	protein tyrosine phosphatase 4A2 [Source:HGNC Symbol;Acc:HGNC:9635]	1	31906420	31944856	38436	NA	445	624	379	718	680	403	527.678	0.4062	0.1596	0.0058	0.033		482.667	600.333		1.24378
ENSG00000154518	ATP5MC3	ATP synthase membrane subunit c locus 3 [Source:HGNC Symbol;Acc:HGNC:843]	2	175176257	175181710	5453	NA	1072	2117	1086	2209	1714	1280	1527	0.4061	0.1595	0.0058	0.033		1425	1734.33		1.21708
ENSG00000067560	RHOA	ras homolog family member A [Source:HGNC Symbol;Acc:HGNC:667]	3	49359138	49412998	53860	NA	709	1208	690	1564	988	713	937.737	0.4039	0.1551	0.005	0.029		869	1088.33		1.2524
ENSG00000091140	DLD	dihydrolipoamide dehydrogenase [Source:HGNC Symbol;Acc:HGNC:2898]	7	107891161	107931730	40569	NA	731	1200	703	1707	1025	646	952.15	0.4028	0.1665	0.0082	0.043		878	1126		1.28246
ENSG00000096093	EFHC1	EF-hand domain containing 1 [Source:HGNC Symbol;Acc:HGNC:16406]	6	52362122	52529886	167764	NA	236	312	222	379	330	243	282.397	0.3999	0.1628	0.0075	0.04		256.667	317.333		1.23636
ENSG00000078140	UBE2K	ubiquitin conjugating enzyme E2 K [Source:HGNC Symbol;Acc:HGNC:4914]	4	39698108	39782792	84684	NA	776	1053	741	1176	1123	820	936.157	0.3997	0.1459	0.0034	0.021		856.667	1039.67		1.21362
ENSG00000188342	GTF2F2	general transcription factor IIF subunit 2 [Source:HGNC Symbol;Acc:HGNC:4653]	13	45120509	45284893	164384	NA	1344	1665	1479	2179	1904	1428	1648.03	0.3985	0.1393	0.0024	0.016		1496	1837		1.22794
ENSG00000187653	TMSB4XP8	TMSB4X pseudogene 8 [Source:HGNC Symbol;Acc:HGNC:11885]	4	90838902	90839037	135	NA	422	580	409	642	643	438	515.088	0.3985	0.1562	0.0058	0.033		470.333	574.333		1.22112
ENSG00000131171	SH3BGRL	SH3 domain binding glutamate rich protein like [Source:HGNC Symbol;Acc:HGNC:10823]	X	81202101	81298547	96446	NA	375	702	401	847	596	395	529.585	0.3975	0.1635	0.0081	0.042		492.667	612.667		1.24357
ENSG00000104375	STK3	serine/threonine kinase 3 [Source:HGNC Symbol;Acc:HGNC:11406]	8	98371227	98942827	571600	NA	556	743	588	1058	765	532	687.358	0.3973	0.1387	0.0023	0.016		629	785		1.24801
ENSG00000106105	GARS1	glycyl-tRNA synthetase 1 [Source:HGNC Symbol;Acc:HGNC:4162]	7	30580532	30634033	53501	NA	944	1297	1054	2008	1140	980	1199.38	0.3901	0.1474	0.0046	0.027		1098.33	1376		1.25281
ENSG00000206053	JPT2	Jupiter microtubule associated homolog 2 [Source:HGNC Symbol;Acc:HGNC:14137]	16	1678255	1702280	24025	NA	340	531	334	680	449	355	433.733	0.3897	0.1538	0.0063	0.035		401.667	494.667		1.23154
ENSG00000082996	RNF13	ring finger protein 13 [Source:HGNC Symbol;Acc:HGNC:10057]	3	149812769	149962139	149370	NA	810	1130	782	1509	1167	699	981.619	0.3858	0.1417	0.0037	0.023		907.333	1125		1.2399
ENSG00000156587	UBE2L6	ubiquitin conjugating enzyme E2 L6 [Source:HGNC Symbol;Acc:HGNC:12490]	11	57551655	57568284	16629	NA	1068	1284	1102	1920	1311	1037	1259.01	0.3841	0.1362	0.0028	0.018		1151.33	1422.67		1.23567
ENSG00000062716	VMP1	vacuole membrane protein 1 [Source:HGNC Symbol;Acc:HGNC:29559]	17	59707191	59842255	135064	NA	2493	3652	2588	4718	3876	2160	3134.88	0.378	0.1401	0.0041	0.025		2911	3584.67		1.23142
ENSG00000166598	HSP90B1	heat shock protein 90 beta family member 1 [Source:HGNC Symbol;Acc:HGNC:12028]	12	103930106	103953931	23825	NA	3321	3580	3231	4400	4506	3323	3720.82	0.3749	0.1564	0.0095	0.048		3377.33	4076.33		1.20697
ENSG00000120708	TGFBI	transforming growth factor beta induced [Source:HGNC Symbol;Acc:HGNC:11771]	5	136028987	136063818	34831	NA	716	994	776	1260	1072	683	894.155	0.3719	0.1373	0.004	0.024		828.667	1005		1.21279
ENSG00000180304	OAZ2	ornithine decarboxylase antizyme 2 [Source:HGNC Symbol;Acc:HGNC:8096]	15	64687572	64703281	15709	NA	623	882	755	1193	798	739	817.225	0.3706	0.1493	0.0076	0.04		753.333	910		1.20796
ENSG00000100567	PSMA3	proteasome 20S subunit alpha 3 [Source:HGNC Symbol;Acc:HGNC:9532]	14	58244842	58272012	27170	NA	2068	3851	2181	3831	3522	2239	2857.62	0.3698	0.1524	0.0089	0.045		2700	3197.33		1.1842
ENSG00000090013	BLVRB	biliverdin reductase B [Source:HGNC Symbol;Acc:HGNC:1063]	19	40447764	40465764	18000	NA	1477	1830	1440	2192	1818	1612	1715.7	0.3665	0.1447	0.0067	0.037		1582.33	1874		1.18433
ENSG00000088832	FKBP1A	FKBP prolyl isomerase 1A [Source:HGNC Symbol;Acc:HGNC:3711]	20	1368976	1393164	24188	NA	2406	3853	2563	5087	3028	2491	3120.74	0.3565	0.1404	0.0068	0.037		2940.67	3535.33		1.20222
ENSG00000163683	SMIM14	small integral membrane protein 14 [Source:HGNC Symbol;Acc:HGNC:27321]	4	39546335	39638902	92567	NA	1938	2610	1878	3049	2738	1819	2289.56	0.3557	0.1307	0.0041	0.025		2142	2535.33		1.18363
ENSG00000145782	ATG12	autophagy related 12 [Source:HGNC Symbol;Acc:HGNC:588]	5	115828199	115841837	13638	NA	1025	1371	1098	1655	1511	982	1248.7	0.3512	0.137	0.0064	0.035		1164.67	1382.67		1.18718
ENSG00000120265	PCMT1	protein-L-isoaspartate (D-aspartate) O-methyltransferase [Source:HGNC Symbol;Acc:HGNC:8728]	6	149749443	149811420	61977	NA	785	1218	762	1384	1167	723	974.264	0.3474	0.1429	0.0093	0.047		921.667	1091.33		1.18409
ENSG00000092199	HNRNPC	heterogeneous nuclear ribonucleoprotein C [Source:HGNC Symbol;Acc:HGNC:5035]	14	21209135	21269494	60359	NA	4768	7514	5187	5536	4031	2947	4785.73	-0.3132	0.125	0.0083	0.043		5823	4171.33		0.716355
ENSG00000126067	PSMB2	proteasome 20S subunit beta 2 [Source:HGNC Symbol;Acc:HGNC:9539]	1	35599540	35641526	41986	NA	4512	6535	4898	4858	3847	2673	4382.55	-0.3233	0.1216	0.0052	0.03		5315	3792.67		0.713578
ENSG00000134333	LDHA	lactate dehydrogenase A [Source:HGNC Symbol;Acc:HGNC:6535]	11	18394559	18408425	13866	NA	4343	6103	4407	4984	3200	2466	4070.64	-0.3288	0.1282	0.0068	0.037		4951	3550		0.717027
ENSG00000140395	SKIC8	SKI8 subunit of superkiller complex [Source:HGNC Symbol;Acc:HGNC:30300]	15	78277834	78299703	21869	NA	1024	1353	1083	1041	797	610	952.858	-0.3301	0.1327	0.0083	0.043		1153.33	816		0.707514
ENSG00000196504	PRPF40A	pre-mRNA processing factor 40 homolog A [Source:HGNC Symbol;Acc:HGNC:16463]	2	152651592	152718012	66420	NA	3137	4195	3156	3118	2489	1805	2881.7	-0.3343	0.1223	0.0041	0.025		3496	2470.67		0.706712
ENSG00000143621	ILF2	interleukin enhancer binding factor 2 [Source:HGNC Symbol;Acc:HGNC:6037]	1	153661787	153671028	9241	NA	3556	5599	3776	4231	3031	1935	3508.67	-0.335	0.1351	0.0084	0.043		4310.33	3065.67		0.711237
ENSG00000161057	PSMC2	proteasome 26S subunit, ATPase 2 [Source:HGNC Symbol;Acc:HGNC:9548]	7	103328569	103370346	41777	NA	5126	7696	5617	5702	4731	2626	5011.94	-0.3413	0.1398	0.0092	0.047		6146.33	4353		0.708227
ENSG00000134291	TMEM106C	transmembrane protein 106C [Source:HGNC Symbol;Acc:HGNC:28775]	12	47963568	47968878	5310	NA	1745	2545	1856	1949	1352	1030	1675.52	-0.3419	0.1276	0.0047	0.028		2048.67	1443.67		0.704686
ENSG00000100603	SNW1	SNW domain containing 1 [Source:HGNC Symbol;Acc:HGNC:16696]	14	77717598	77761207	43609	NA	1899	2345	1878	1874	1590	881	1677.1	-0.3468	0.1442	0.01	0.05		2040.67	1448.33		0.709735
ENSG00000145287	PLAC8	placenta associated 8 [Source:HGNC Symbol;Acc:HGNC:19254]	4	83090047	83137075	47028	NA	4607	5356	4381	4284	3626	2242	3946.92	-0.3484	0.1349	0.0062	0.034		4781.33	3384		0.707752
ENSG00000102317	RBM3	RNA binding motif protein 3 [Source:HGNC Symbol;Acc:HGNC:9900]	X	48574448	48581162	6714	NA	847	1440	1050	934	789	561	900.351	-0.3485	0.1446	0.0098	0.049		1112.33	761.333		0.684447
ENSG00000174748	RPL15	ribosomal protein L15 [Source:HGNC Symbol;Acc:HGNC:10306]	3	23916590	23924374	7784	NA	3861	4690	3802	3570	2960	2121	3396.21	-0.3489	0.1274	0.0039	0.024		4117.67	2883.67		0.700316
ENSG00000198498	TMA16	translation machinery associated 16 homolog [Source:HGNC Symbol;Acc:HGNC:25638]	4	163494441	163520539	26098	NA	582	752	551	591	430	300	513.373	-0.3499	0.1444	0.0095	0.048		628.333	440.333		0.700796
ENSG00000143947	RPS27A	ribosomal protein S27a [Source:HGNC Symbol;Acc:HGNC:10417]	2	55231902	55235853	3951	NA	2996	3836	2955	2634	2222	1844	2676.94	-0.3502	0.1357	0.0062	0.034		3262.33	2233.33		0.684582
ENSG00000085224	ATRX	ATRX chromatin remodeler [Source:HGNC Symbol;Acc:HGNC:886]	X	77504879	77786233	281354	NA	707	877	638	651	521	370	605.967	-0.3533	0.1425	0.0081	0.042		740.667	514		0.693969
ENSG00000182481	KPNA2	karyopherin subunit alpha 2 [Source:HGNC Symbol;Acc:HGNC:6395]	17	68035635	68047364	11729	NA	4500	7410	4964	5647	3777	2424	4535.38	-0.3542	0.1423	0.0078	0.041		5624.67	3949.33		0.702145
ENSG00000159377	PSMB4	proteasome 20S subunit beta 4 [Source:HGNC Symbol;Acc:HGNC:9541]	1	151399559	151401937	2378	NA	1100	1896	1252	1256	999	664	1139.54	-0.3543	0.1414	0.0075	0.04		1416	973		0.687147
ENSG00000265354	TIMM23	translocase of inner mitochondrial membrane 23 [Source:HGNC Symbol;Acc:HGNC:17312]	10	45972488	46003742	31254	NA	2943	3977	3291	2848	2437	1775	2791.76	-0.3547	0.1295	0.0039	0.024		3403.67	2353.33		0.691411
ENSG00000152234	ATP5F1A	ATP synthase F1 subunit alpha [Source:HGNC Symbol;Acc:HGNC:823]	18	46080247	46104334	24087	NA	4596	7586	4970	5773	3591	2601	4601.56	-0.3581	0.141	0.0067	0.037		5717.33	3988.33		0.697586
ENSG00000091164	TXNL1	thioredoxin like 1 [Source:HGNC Symbol;Acc:HGNC:12436]	18	56597208	56651600	54392	NA	1267	1687	1277	1158	1048	693	1149	-0.3653	0.1358	0.0043	0.026		1410.33	966.333		0.685181
ENSG00000110841	PPFIBP1	PPFIA binding protein 1 [Source:HGNC Symbol;Acc:HGNC:9249]	12	27523430	27695564	172134	NA	766	1009	804	694	611	449	701.09	-0.3661	0.1422	0.006	0.033		859.667	584.667		0.680109
ENSG00000155438	NIFK	nucleolar protein interacting with the FHA domain of MKI67 [Source:HGNC Symbol;Acc:HGNC:17838]	2	121726944	121736911	9967	NA	594	916	595	579	489	352	564.604	-0.3661	0.1459	0.0072	0.039		701.667	473.333		0.674584
ENSG00000037241	RPL26L1	ribosomal protein L26 like 1 [Source:HGNC Symbol;Acc:HGNC:17050]	5	172958728	172969771	11043	NA	1389	1764	1364	1123	1161	765	1226.81	-0.3662	0.1486	0.0081	0.042		1505.67	1016.33		0.675006
ENSG00000075415	SLC25A3	solute carrier family 25 member 3 [Source:HGNC Symbol;Acc:HGNC:10989]	12	98593590	98606379	12789	NA	1500	2334	1557	1805	1121	817	1446.08	-0.3663	0.1423	0.006	0.033		1797	1247.67		0.694305
ENSG00000172172	MRPL13	mitochondrial ribosomal protein L13 [Source:HGNC Symbol;Acc:HGNC:14278]	8	120380760	120445402	64642	NA	3585	3868	3545	3081	2836	1721	3020.38	-0.3669	0.1469	0.0074	0.039		3666	2546		0.69449
ENSG00000188846	RPL14	ribosomal protein L14 [Source:HGNC Symbol;Acc:HGNC:10305]	3	40457291	40468587	11296	NA	1328	1653	1222	1028	1022	757	1139.52	-0.3695	0.1505	0.0082	0.043		1401	935.667		0.667856
ENSG00000087302	RTRAF	RNA transcription, translation and transport factor [Source:HGNC Symbol;Acc:HGNC:23169]	14	51989513	52010694	21181	NA	1831	2522	1937	1723	1460	1097	1706.28	-0.3696	0.1299	0.0027	0.018		2096.67	1426.67		0.680445
ENSG00000151500	THYN1	thymocyte nuclear protein 1 [Source:HGNC Symbol;Acc:HGNC:29560]	11	134248278	134253370	5092	NA	883	1117	860	774	665	502	777.078	-0.3702	0.1406	0.005	0.029		953.333	647		0.678671
ENSG00000174780	SRP72	signal recognition particle 72 [Source:HGNC Symbol;Acc:HGNC:11303]	4	56467616	56503681	36065	NA	1314	1921	1403	1325	1133	720	1251.27	-0.3711	0.1338	0.0033	0.021		1546	1059.33		0.685209
ENSG00000124831	LRRFIP1	LRR binding FLII interacting protein 1 [Source:HGNC Symbol;Acc:HGNC:6702]	2	237627586	237813682	186096	NA	823	1088	899	739	698	464	761.727	-0.3753	0.1457	0.0058	0.033		936.667	633.667		0.676512
ENSG00000125148	MT2A	metallothionein 2A [Source:HGNC Symbol;Acc:HGNC:7406]	16	56608583	56609497	914	NA	3877	4750	3499	2943	2545	2438	3275.77	-0.3775	0.157	0.0092	0.047		4042	2642		0.653637
ENSG00000108055	SMC3	structural maintenance of chromosomes 3 [Source:HGNC Symbol;Acc:HGNC:2468]	10	110567683	110606048	38365	NA	2252	2912	2313	2123	1758	1237	2030.32	-0.3783	0.1268	0.0017	0.012		2492.33	1706		0.684499
ENSG00000092820	EZR	ezrin [Source:HGNC Symbol;Acc:HGNC:12691]	6	158765740	158819368	53628	NA	3974	4601	3727	3723	2609	2130	3353.55	-0.3791	0.1318	0.0024	0.016		4100.67	2820.67		0.687856
ENSG00000136758	YME1L1	YME1 like 1 ATPase [Source:HGNC Symbol;Acc:HGNC:12843]	10	27110110	27155266	45156	NA	2185	2429	1963	1915	1532	1076	1793.56	-0.3799	0.1366	0.0032	0.02		2192.33	1507.67		0.6877
ENSG00000100749	VRK1	VRK serine/threonine kinase 1 [Source:HGNC Symbol;Acc:HGNC:12718]	14	96797303	96954846	157543	NA	1410	1884	1411	1384	1087	749	1271.37	-0.3824	0.1285	0.0017	0.012		1568.33	1073.33		0.684378
ENSG00000065548	ZC3H15	zinc finger CCCH-type containing 15 [Source:HGNC Symbol;Acc:HGNC:29528]	2	186486252	186509361	23109	NA	2060	2523	2146	1831	1540	1183	1830.35	-0.3825	0.1348	0.0027	0.018		2243	1518		0.676772
ENSG00000111596	CNOT2	CCR4-NOT transcription complex subunit 2 [Source:HGNC Symbol;Acc:HGNC:7878]	12	70243001	70354993	111992	NA	506	837	573	579	431	285	509.672	-0.3825	0.1505	0.0063	0.035		638.667	431.667		0.675887
ENSG00000109332	UBE2D3	ubiquitin conjugating enzyme E2 D3 [Source:HGNC Symbol;Acc:HGNC:12476]	4	102794382	102868896	74514	NA	1562	2395	1634	1797	1240	802	1493.76	-0.3843	0.1394	0.0034	0.021		1863.67	1279.67		0.686639
ENSG00000129625	REEP5	receptor accessory protein 5 [Source:HGNC Symbol;Acc:HGNC:30077]	5	112876384	112922289	45905	NA	3045	4037	2949	2702	2314	1732	2708.44	-0.3845	0.1285	0.0016	0.012		3343.67	2249.33		0.672715
ENSG00000128463	EMC4	ER membrane protein complex subunit 4 [Source:HGNC Symbol;Acc:HGNC:28032]	15	34225012	34230156	5144	NA	1712	1800	1694	1320	1340	850	1420.92	-0.3848	0.158	0.0083	0.043		1735.33	1170		0.674222
ENSG00000113845	TIMMDC1	translocase of inner mitochondrial membrane domain containing 1 [Source:HGNC Symbol;Acc:HGNC:1321]	3	119498546	119525090	26544	NA	1352	1783	1447	1424	1038	694	1238.42	-0.3875	0.1337	0.0022	0.015		1527.33	1052		0.688782
ENSG00000124659	TBCC	tubulin folding cofactor C [Source:HGNC Symbol;Acc:HGNC:11580]	6	42744497	42746103	1606	NA	429	522	442	406	345	197	375.724	-0.3881	0.1614	0.0089	0.045		464.333	316		0.680546
ENSG00000136930	PSMB7	proteasome 20S subunit beta 7 [Source:HGNC Symbol;Acc:HGNC:9544]	9	124353464	124415444	61980	NA	5353	6320	5496	4412	4291	2850	4664.49	-0.3887	0.1414	0.0034	0.021		5723	3851		0.672899
ENSG00000127914	AKAP9	A-kinase anchoring protein 9 [Source:HGNC Symbol;Acc:HGNC:379]	7	91940839	92110673	169834	NA	1150	1216	1098	945	815	581	943.848	-0.3912	0.1494	0.0049	0.029		1154.67	780.333		0.675808
ENSG00000135390	ATP5MC2	ATP synthase membrane subunit c locus 2 [Source:HGNC Symbol;Acc:HGNC:842]	12	53632725	53677408	44683	NA	860	1475	881	931	658	534	848.895	-0.3917	0.1475	0.0044	0.027		1072	707.667		0.660137
ENSG00000160131	VMA21	vacuolar ATPase assembly factor VMA21 [Source:HGNC Symbol;Acc:HGNC:22082]	X	151396514	151409364	12850	NA	402	464	374	317	277	222	334.531	-0.3944	0.1649	0.0091	0.046		413.333	272		0.658065
ENSG00000145833	DDX46	DEAD-box helicase 46 [Source:HGNC Symbol;Acc:HGNC:18681]	5	134758770	134855133	96363	NA	754	986	733	550	585	453	661.56	-0.3979	0.1645	0.0084	0.043		824.333	529.333		0.642135
ENSG00000060982	BCAT1	branched chain amino acid transaminase 1 [Source:HGNC Symbol;Acc:HGNC:976]	12	24810023	24949101	139078	NA	665	821	637	652	469	322	571.226	-0.398	0.1445	0.0033	0.021		707.667	481		0.679699
ENSG00000054118	THRAP3	thyroid hormone receptor associated protein 3 [Source:HGNC Symbol;Acc:HGNC:22964]	1	36224431	36305357	80926	NA	1541	2373	1668	1686	1228	853	1488.49	-0.3985	0.131	0.0013	0.01		1860.67	1255.67		0.674848
ENSG00000114125	RNF7	ring finger protein 7 [Source:HGNC Symbol;Acc:HGNC:10070]	3	141738248	141747560	9312	NA	509	617	526	447	343	301	445.585	-0.3995	0.156	0.0057	0.032		550.667	363.667		0.660412
ENSG00000041357	PSMA4	proteasome 20S subunit alpha 4 [Source:HGNC Symbol;Acc:HGNC:9533]	15	78540404	78552417	12013	NA	12874	12540	12725	10152	9834	5814	10408.5	-0.3995	0.1594	0.0066	0.036		12713	8600		0.676473
ENSG00000105171	POP4	POP4 homolog, ribonuclease P/MRP subunit [Source:HGNC Symbol;Acc:HGNC:30081]	19	29606282	29617237	10955	NA	1388	1697	1366	1177	1062	735	1201.43	-0.3996	0.1383	0.0022	0.015		1483.67	991.333		0.668164
ENSG00000167792	NDUFV1	NADH:ubiquinone oxidoreductase core subunit V1 [Source:HGNC Symbol;Acc:HGNC:7716]	11	67605652	67612554	6902	NA	1648	2001	1744	1671	1011	952	1456.92	-0.3996	0.1471	0.0036	0.023		1797.67	1211.33		0.673836
ENSG00000178913	TAF7	TATA-box binding protein associated factor 7 [Source:HGNC Symbol;Acc:HGNC:11541]	5	141259883	141320784	60901	NA	527	889	545	575	421	300	516.442	-0.3999	0.1519	0.0046	0.027		653.667	432		0.660887
ENSG00000166847	DCTN5	dynactin subunit 5 [Source:HGNC Symbol;Acc:HGNC:24594]	16	23641465	23677472	36007	NA	336	472	341	373	228	171	305.247	-0.4001	0.1639	0.0078	0.041		383	257.333		0.671889
ENSG00000198791	CNOT7	CCR4-NOT transcription complex subunit 7 [Source:HGNC Symbol;Acc:HGNC:14101]	8	17224965	17246878	21913	NA	762	1267	903	953	658	372	773.922	-0.4011	0.1616	0.007	0.038		977.333	661		0.67633
ENSG00000109452	INPP4B	inositol polyphosphate-4-phosphatase type II B [Source:HGNC Symbol;Acc:HGNC:6075]	4	142023159	142847432	824273	NA	2106	2673	2123	2462	1376	937	1850.02	-0.4013	0.1573	0.0058	0.033		2300.67	1591.67		0.691828
ENSG00000147996	ZNG1E	Zn regulated GTPase metalloprotein activator 1E [Source:HGNC Symbol;Acc:HGNC:24584]	9	65668804	65734041	65237	NA	297	463	289	279	221	179	276.765	-0.4014	0.1663	0.0084	0.043		349.667	226.333		0.647283
ENSG00000114942	EEF1B2	eukaryotic translation elongation factor 1 beta 2 [Source:HGNC Symbol;Acc:HGNC:3208]	2	206159584	206162928	3344	NA	1257	2266	1376	1370	1107	742	1287.01	-0.4021	0.1458	0.0032	0.02		1633	1073		0.657073
ENSG00000169607	CKAP2L	cytoskeleton associated protein 2 like [Source:HGNC Symbol;Acc:HGNC:26877]	2	112736348	112764664	28316	NA	581	771	597	536	426	331	522.857	-0.4029	0.1435	0.0027	0.018		649.667	431		0.663417
ENSG00000127952	STYXL1	serine/threonine/tyrosine interacting like 1 [Source:HGNC Symbol;Acc:HGNC:18165]	7	75996337	76048004	51667	NA	1168	1402	1208	1094	867	595	1021.13	-0.4034	0.1372	0.0018	0.013		1259.33	852		0.676548
ENSG00000092140	G2E3	G2/M-phase specific E3 ubiquitin protein ligase [Source:HGNC Symbol;Acc:HGNC:20338]	14	30559157	30620064	60907	NA	323	475	314	366	230	149	293	-0.4036	0.1715	0.0098	0.049		370.667	248.333		0.669964
ENSG00000186566	GPATCH8	G-patch domain containing 8 [Source:HGNC Symbol;Acc:HGNC:29066]	17	44395280	44503430	108150	NA	394	504	427	358	304	216	355.862	-0.4038	0.156	0.0052	0.03		441.667	292.667		0.662642
ENSG00000133195	SLC39A11	solute carrier family 39 member 11 [Source:HGNC Symbol;Acc:HGNC:14463]	17	72645948	73092712	446764	NA	539	780	538	589	410	253	492.42	-0.4043	0.1544	0.0047	0.028		619	417.333		0.674206
ENSG00000159199	ATP5MC1	ATP synthase membrane subunit c locus 1 [Source:HGNC Symbol;Acc:HGNC:841]	17	48892764	48895871	3107	NA	4194	4820	4294	3224	3224	2305	3598.51	-0.4046	0.1489	0.0036	0.022		4436	2917.67		0.657725
ENSG00000164611	PTTG1	PTTG1 regulator of sister chromatid separation, securin [Source:HGNC Symbol;Acc:HGNC:9690]	5	160421854	160428739	6885	NA	4350	4839	4022	2789	3484	2228	3551.61	-0.4049	0.1713	0.0094	0.047		4403.67	2833.67		0.643479
ENSG00000115524	SF3B1	splicing factor 3b subunit 1 [Source:HGNC Symbol;Acc:HGNC:10768]	2	197388514	197435079	46565	NA	938	1193	956	1069	586	453	826.222	-0.4057	0.1568	0.0052	0.03		1029	702.667		0.682864
ENSG00000185515	BRCC3	BRCA1/BRCA2-containing complex subunit 3 [Source:HGNC Symbol;Acc:HGNC:24185]	X	155071419	155123077	51658	NA	651	881	700	676	514	317	596.862	-0.4069	0.1462	0.0029	0.019		744	502.333		0.675179
ENSG00000167272	POP5	POP5 homolog, ribonuclease P/MRP subunit [Source:HGNC Symbol;Acc:HGNC:17689]	12	120578763	120581402	2639	NA	545	606	557	406	394	308	460.861	-0.4072	0.1685	0.0082	0.043		569.333	369.333		0.648712
ENSG00000131876	SNRPA1	small nuclear ribonucleoprotein polypeptide A' [Source:HGNC Symbol;Acc:HGNC:11152]	15	101281509	101295282	13773	NA	2159	2459	2225	1721	1635	1165	1850.82	-0.4077	0.147	0.003	0.019		2281	1507		0.660675
ENSG00000136108	CKAP2	cytoskeleton associated protein 2 [Source:HGNC Symbol;Acc:HGNC:1990]	13	52455428	52476628	21200	NA	952	1126	875	767	723	466	793.495	-0.4086	0.1478	0.0031	0.02		984.333	652		0.662377
ENSG00000135373	EHF	ETS homologous factor [Source:HGNC Symbol;Acc:HGNC:3246]	11	34621092	34663288	42196	NA	405	641	367	434	305	193	369.635	-0.4086	0.1672	0.0076	0.04		471	310.667		0.65959
ENSG00000147684	NDUFB9	NADH:ubiquinone oxidoreductase subunit B9 [Source:HGNC Symbol;Acc:HGNC:7704]	8	124539100	124580648	41548	NA	2148	2088	1978	1385	1533	1100	1682.84	-0.4088	0.1731	0.0094	0.047		2071.33	1339.33		0.646604
ENSG00000109919	MTCH2	mitochondrial carrier 2 [Source:HGNC Symbol;Acc:HGNC:17587]	11	47617314	47642607	25293	NA	1123	1687	1203	1167	864	641	1068.38	-0.4089	0.1312	0.001	0.0081		1337.67	890.667		0.665836
ENSG00000185808	PIGP	phosphatidylinositol glycan anchor biosynthesis class P [Source:HGNC Symbol;Acc:HGNC:3046]	21	37062845	37073170	10325	NA	436	615	456	379	364	240	400.979	-0.4089	0.1565	0.0048	0.028		502.333	327.667		0.652289
ENSG00000236287	ZBED5	zinc finger BED-type containing 5 [Source:HGNC Symbol;Acc:HGNC:30803]	11	10812073	10858796	46723	NA	402	564	416	432	289	203	367.039	-0.41	0.155	0.0043	0.026		460.667	308		0.668596
ENSG00000215114	UBXN2B	UBX domain protein 2B [Source:HGNC Symbol;Acc:HGNC:27035]	8	58411358	58451501	40143	NA	248	306	234	233	178	111	209.469	-0.4104	0.1748	0.0097	0.048		262.667	174		0.662437
ENSG00000183207	RUVBL2	RuvB like AAA ATPase 2 [Source:HGNC Symbol;Acc:HGNC:10475]	19	48993561	49015970	22409	NA	3172	3306	3361	2670	1943	1856	2669.32	-0.411	0.1592	0.0052	0.03		3279.67	2156.33		0.657486
ENSG00000139343	SNRPF	small nuclear ribonucleoprotein polypeptide F [Source:HGNC Symbol;Acc:HGNC:11162]	12	95858951	95903828	44877	NA	1038	1248	955	828	754	546	869.817	-0.412	0.1447	0.0024	0.016		1080.33	709.333		0.656587
ENSG00000105053	VRK3	VRK serine/threonine kinase 3 [Source:HGNC Symbol;Acc:HGNC:18996]	19	49976467	50025946	49479	NA	419	607	401	474	258	215	375.882	-0.4122	0.1678	0.0072	0.039		475.667	315.667		0.66363
ENSG00000139684	ESD	esterase D [Source:HGNC Symbol;Acc:HGNC:3465]	13	46771255	46797420	26165	NA	1191	1707	1250	1128	914	692	1106.35	-0.4126	0.1315	0.00093	0.0076		1382.67	911.333		0.659113
ENSG00000105971	CAV2	caveolin 2 [Source:HGNC Symbol;Acc:HGNC:1528]	7	116287379	116508541	221162	NA	2347	3052	2477	2394	1692	1227	2114.46	-0.4149	0.1275	0.00062	0.0054		2625.33	1771		0.674581
ENSG00000240230	COX19	cytochrome c oxidase assembly factor COX19 [Source:HGNC Symbol;Acc:HGNC:28074]	7	898777	975549	76772	NA	351	437	322	306	220	195	295.683	-0.4163	0.1639	0.0057	0.032		370	240.333		0.64955
ENSG00000163565	IFI16	interferon gamma inducible protein 16 [Source:HGNC Symbol;Acc:HGNC:5395]	1	158999967	159055155	55188	NA	601	605	538	553	406	222	468.405	-0.4169	0.1749	0.0086	0.044		581.333	393.667		0.677179
ENSG00000163682	RPL9	ribosomal protein L9 [Source:HGNC Symbol;Acc:HGNC:10369]	4	39452586	39458931	6345	NA	2644	3125	2664	2236	2099	1276	2268.68	-0.417	0.1417	0.0017	0.012		2811	1870.33		0.665362
ENSG00000111364	DDX55	DEAD-box helicase 55 [Source:HGNC Symbol;Acc:HGNC:20085]	12	123602076	123620943	18867	NA	338	511	373	346	256	196	323.174	-0.4173	0.1558	0.0038	0.024		407.333	266		0.653028
ENSG00000135070	ISCA1	iron-sulfur cluster assembly 1 [Source:HGNC Symbol;Acc:HGNC:28660]	9	86264545	86283102	18557	NA	438	492	394	364	283	222	354.99	-0.4173	0.1595	0.0046	0.027		441.333	289.667		0.656344
ENSG00000147274	RBMX	RNA binding motif protein X-linked [Source:HGNC Symbol;Acc:HGNC:9910]	X	136848003	136880764	32761	NA	1004	1504	1044	1065	756	539	941.24	-0.4182	0.135	0.001	0.0083		1184	786.667		0.664414
ENSG00000147649	MTDH	metadherin [Source:HGNC Symbol;Acc:HGNC:29608]	8	97644183	97730260	86077	NA	874	1316	995	834	811	444	843.184	-0.4183	0.1532	0.0033	0.021		1061.67	696.333		0.655887
ENSG00000079462	PAFAH1B3	platelet activating factor acetylhydrolase 1b catalytic subunit 3 [Source:HGNC Symbol;Acc:HGNC:8576]	19	42297032	42303546	6514	NA	426	499	421	340	280	247	360.6	-0.4187	0.1654	0.0058	0.033		448.667	289		0.644131
ENSG00000104979	C19orf53	chromosome 19 open reading frame 53 [Source:HGNC Symbol;Acc:HGNC:24991]	19	13774455	13778773	4318	NA	1062	1193	1045	750	709	636	885.592	-0.4188	0.1677	0.0063	0.035		1100	698.333		0.634848
ENSG00000125944	HNRNPR	heterogeneous nuclear ribonucleoprotein R [Source:HGNC Symbol;Acc:HGNC:5047]	1	23303770	23344336	40566	NA	2393	3103	2512	2568	1667	1187	2144.03	-0.419	0.1349	0.001	0.0081		2669.33	1807.33		0.677073
ENSG00000213523	SRA1	steroid receptor RNA activator 1 [Source:HGNC Symbol;Acc:HGNC:11281]	5	140537339	140557677	20338	NA	2240	2631	2190	1780	1545	1267	1897.02	-0.4202	0.1432	0.0018	0.013		2353.67	1530.67		0.650333
ENSG00000110315	RNF141	ring finger protein 141 [Source:HGNC Symbol;Acc:HGNC:21159]	11	10511672	10541230	29558	NA	1489	2778	1556	1881	1130	803	1508.5	-0.4203	0.1625	0.0049	0.029		1941	1271.33		0.654989
ENSG00000204628	RACK1	receptor for activated C kinase 1 [Source:HGNC Symbol;Acc:HGNC:4399]	5	181236896	181248096	11200	NA	3811	5009	4172	3439	2826	2256	3482.56	-0.4204	0.1309	0.00071	0.006		4330.67	2840.33		0.655865
ENSG00000100811	YY1	YY1 transcription factor [Source:HGNC Symbol;Acc:HGNC:12856]	14	100238297	100282788	44491	NA	399	833	469	431	395	244	437.453	-0.4211	0.1774	0.0088	0.045		567	356.667		0.629042
ENSG00000135404	CD63	CD63 molecule [Source:HGNC Symbol;Acc:HGNC:1692]	12	55725322	55729707	4385	NA	5875	6364	5205	4703	3606	3123	4695.99	-0.4222	0.1426	0.0016	0.012		5814.67	3810.67		0.655354
ENSG00000144867	SRPRB	SRP receptor subunit beta [Source:HGNC Symbol;Acc:HGNC:24085]	3	133784022	133825772	41750	NA	210	392	240	231	167	134	217.988	-0.4231	0.1809	0.0095	0.048		280.667	177.333		0.631829
ENSG00000111711	GOLT1B	golgi transport 1B [Source:HGNC Symbol;Acc:HGNC:20175]	12	21501780	21518408	16628	NA	527	677	542	409	442	271	464.125	-0.425	0.1643	0.0049	0.028		582	374		0.642612
ENSG00000163191	S100A11	S100 calcium binding protein A11 [Source:HGNC Symbol;Acc:HGNC:10488]	1	152032505	152047907	15402	NA	21058	26709	20547	16782	15685	11762	18248.6	-0.4251	0.1351	0.00088	0.0072		22771.3	14743		0.647437
ENSG00000213064	SFT2D2	SFT2 domain containing 2 [Source:HGNC Symbol;Acc:HGNC:25140]	1	168225937	168253021	27084	NA	416	410	389	344	270	187	326.8	-0.4258	0.1715	0.0064	0.035		405	267		0.659259
ENSG00000178982	EIF3K	eukaryotic translation initiation factor 3 subunit K [Source:HGNC Symbol;Acc:HGNC:24656]	19	38619081	38636955	17874	NA	2091	2418	2143	1693	1496	1149	1788.32	-0.4259	0.1428	0.0015	0.011		2217.33	1446		0.652135
ENSG00000123975	CKS2	CDC28 protein kinase regulatory subunit 2 [Source:HGNC Symbol;Acc:HGNC:2000]	9	89311194	89316703	5509	NA	5586	6100	5180	3286	4261	2974	4500.06	-0.4259	0.1797	0.0087	0.044		5622	3507		0.623799
ENSG00000188186	LAMTOR4	late endosomal/lysosomal adaptor, MAPK and MTOR activator 4 [Source:HGNC Symbol;Acc:HGNC:33772]	7	100148911	100155944	7033	NA	1995	1767	1709	1266	1347	912	1477.59	-0.4274	0.1761	0.0074	0.04		1823.67	1175		0.644306
ENSG00000133119	RFC3	replication factor C subunit 3 [Source:HGNC Symbol;Acc:HGNC:9971]	13	33818068	33966558	148490	NA	555	772	535	590	391	254	490.787	-0.4286	0.1545	0.0028	0.018		620.667	411.667		0.663265
ENSG00000131747	TOP2A	DNA topoisomerase II alpha [Source:HGNC Symbol;Acc:HGNC:11989]	17	40388524	40417896	29372	NA	1400	1895	1516	1435	1070	703	1281.88	-0.4287	0.1332	0.00068	0.0057		1603.67	1069.33		0.666805
ENSG00000111669	TPI1	triosephosphate isomerase 1 [Source:HGNC Symbol;Acc:HGNC:12009]	12	6867118	6870948	3830	NA	9435	12277	9909	9166	6090	5504	8444.48	-0.4296	0.1317	0.00058	0.0051		10540.3	6920		0.656526
ENSG00000127483	HP1BP3	heterochromatin protein 1 binding protein 3 [Source:HGNC Symbol;Acc:HGNC:24973]	1	20740265	20787323	47058	NA	334	443	382	334	264	163	307.442	-0.4302	0.1634	0.0042	0.025		386.333	253.667		0.656601
ENSG00000052723	SIKE1	suppressor of IKBKE 1 [Source:HGNC Symbol;Acc:HGNC:26119]	1	114769478	114780685	11207	NA	385	409	318	303	259	163	296.219	-0.4302	0.1715	0.0059	0.033		370.667	241.667		0.651978
ENSG00000165525	NEMF	nuclear export mediator factor [Source:HGNC Symbol;Acc:HGNC:10663]	14	49782082	49852821	70739	NA	2064	2478	2075	1750	1593	1012	1771.58	-0.4308	0.1384	0.00096	0.0077		2205.67	1451.67		0.658153
ENSG00000124562	SNRPC	small nuclear ribonucleoprotein polypeptide C [Source:HGNC Symbol;Acc:HGNC:11157]	6	34757504	34773857	16353	NA	1522	1836	1531	1214	1053	875	1306.89	-0.4322	0.1454	0.0015	0.011		1629.67	1047.33		0.642667
ENSG00000147403	RPL10	ribosomal protein L10 [Source:HGNC Symbol;Acc:HGNC:10298]	X	154389954	154409168	19214	NA	1981	2616	2049	1748	1459	1117	1771.41	-0.4325	0.1302	0.00047	0.0043		2215.33	1441.33		0.650617
ENSG00000185608	MRPL40	mitochondrial ribosomal protein L40 [Source:HGNC Symbol;Acc:HGNC:14491]	22	19432544	19436075	3531	NA	948	986	922	662	647	510	766.558	-0.4332	0.167	0.0046	0.027		952	606.333		0.636905
ENSG00000173193	PARP14	poly(ADP-ribose) polymerase family member 14 [Source:HGNC Symbol;Acc:HGNC:29232]	3	122680838	122730840	50002	NA	323	408	352	337	241	138	286.508	-0.4332	0.1731	0.006	0.033		361	238.667		0.661127
ENSG00000169599	NFU1	NFU1 iron-sulfur cluster scaffold [Source:HGNC Symbol;Acc:HGNC:16287]	2	69396112	69437628	41516	NA	372	486	415	309	283	218	338.112	-0.4345	0.1643	0.004	0.024		424.333	270		0.636292
ENSG00000149483	TMEM138	transmembrane protein 138 [Source:HGNC Symbol;Acc:HGNC:26944]	11	61361963	61377890	15927	NA	462	783	499	490	383	250	454.335	-0.435	0.1551	0.0025	0.017		581.333	374.333		0.643922
ENSG00000166295	ANAPC16	anaphase promoting complex subunit 16 [Source:HGNC Symbol;Acc:HGNC:26976]	10	72215999	72235860	19861	NA	1735	2055	1660	1502	1218	865	1457.8	-0.4353	0.1331	0.00055	0.0049		1816.67	1195		0.657798
ENSG00000148335	NTMT1	N-terminal Xaa-Pro-Lys N-methyltransferase 1 [Source:HGNC Symbol;Acc:HGNC:23373]	9	129608883	129636135	27252	NA	238	341	246	205	163	148	216.647	-0.436	0.1769	0.0065	0.036		275	172		0.625455
ENSG00000166913	YWHAB	tyrosine 3-monooxygenase/tryptophan 5-monooxygenase activation protein beta [Source:HGNC Symbol;Acc:HGNC:12849]	20	44885701	44908532	22831	NA	4888	6863	5088	5039	3508	2591	4468.46	-0.4365	0.1224	0.00019	0.002		5613	3712.67		0.661441
ENSG00000140612	SEC11A	SEC11 homolog A, signal peptidase complex subunit [Source:HGNC Symbol;Acc:HGNC:17718]	15	84669537	84716460	46923	NA	2673	2952	2661	2038	1871	1431	2222.5	-0.437	0.1479	0.0016	0.011		2762	1780		0.644461
ENSG00000111906	HDDC2	HD domain containing 2 [Source:HGNC Symbol;Acc:HGNC:21078]	6	125219961	125302078	82117	NA	306	509	310	313	226	175	292.133	-0.4376	0.1656	0.004	0.024		375	238		0.634667
ENSG00000123131	PRDX4	peroxiredoxin 4 [Source:HGNC Symbol;Acc:HGNC:17169]	X	23664261	23686397	22136	NA	2888	3458	2701	2365	2013	1502	2415.13	-0.4379	0.1328	0.0005	0.0045		3015.67	1960		0.649939
ENSG00000153015	CWC27	CWC27 spliceosome associated cyclophilin [Source:HGNC Symbol;Acc:HGNC:10664]	5	64766367	65102412	336045	NA	1241	1298	1341	916	893	671	1042.48	-0.4383	0.1658	0.004	0.024		1293.33	826.667		0.639175
ENSG00000198887	SMC5	structural maintenance of chromosomes 5 [Source:HGNC Symbol;Acc:HGNC:20465]	9	70258977	70354873	95896	NA	536	648	460	475	330	263	435.475	-0.4384	0.1534	0.0021	0.015		548	356		0.649635
ENSG00000089048	ESF1	ESF1 nucleolar pre-rRNA processing protein homolog [Source:HGNC Symbol;Acc:HGNC:15898]	20	13714321	13784919	70598	NA	1033	1273	909	826	720	525	853.201	-0.4391	0.1428	0.0011	0.0084		1071.67	690.333		0.644168
ENSG00000160199	PKNOX1	PBX/knotted 1 homeobox 1 [Source:HGNC Symbol;Acc:HGNC:9022]	21	42974509	43033931	59422	NA	211	336	260	225	161	127	211.012	-0.4392	0.1749	0.0057	0.032		269	171		0.635688
ENSG00000157916	RER1	retention in endoplasmic reticulum sorting receptor 1 [Source:HGNC Symbol;Acc:HGNC:30309]	1	2391774	2405442	13668	NA	1899	2136	1854	1497	1278	1023	1576.74	-0.4396	0.1443	0.0012	0.009		1963	1266		0.644931
ENSG00000106477	CEP41	centrosomal protein 41 [Source:HGNC Symbol;Acc:HGNC:12370]	7	130393770	130442433	48663	NA	322	566	407	431	235	173	335.252	-0.4399	0.1808	0.007	0.038		431.667	279.667		0.647876
ENSG00000105197	TIMM50	translocase of inner mitochondrial membrane 50 [Source:HGNC Symbol;Acc:HGNC:23656]	19	39480411	39493785	13374	NA	769	674	591	664	351	321	543.945	-0.4401	0.1869	0.0086	0.044		678	445.333		0.656834
ENSG00000125450	NUP85	nucleoporin 85 [Source:HGNC Symbol;Acc:HGNC:8734]	17	75205658	75235758	30100	NA	562	942	639	675	405	310	558.025	-0.4415	0.1575	0.0025	0.017		714.333	463.333		0.648623
ENSG00000272886	DCP1A	decapping mRNA 1A [Source:HGNC Symbol;Acc:HGNC:18714]	3	53283428	53347586	64158	NA	469	593	484	480	298	235	409.418	-0.442	0.156	0.0022	0.015		515.333	337.667		0.655239
ENSG00000106263	EIF3B	eukaryotic translation initiation factor 3 subunit B [Source:HGNC Symbol;Acc:HGNC:3280]	7	2354085	2380745	26660	NA	265	375	281	263	187	141	241.749	-0.4431	0.1651	0.0035	0.022		307	197		0.641694
ENSG00000147224	PRPS1	phosphoribosyl pyrophosphate synthetase 1 [Source:HGNC Symbol;Acc:HGNC:9462]	X	107628427	107651993	23566	NA	362	482	379	397	228	174	321.405	-0.4451	0.1678	0.0038	0.023		407.667	266.333		0.653312
ENSG00000060339	CCAR1	cell division cycle and apoptosis regulator 1 [Source:HGNC Symbol;Acc:HGNC:24236]	10	68721011	68792377	71366	NA	720	1018	764	739	542	355	659.254	-0.4464	0.1415	0.00079	0.0066		834	545.333		0.653877
ENSG00000177337	DLGAP1-AS1	DLGAP1 antisense RNA 1 [Source:HGNC Symbol;Acc:HGNC:31676]	18	3593731	3598363	4632	NA	553	501	448	380	352	231	401.603	-0.4465	0.1787	0.0058	0.032		500.667	321		0.641145
ENSG00000151327	FAM177A1	family with sequence similarity 177 member A1 [Source:HGNC Symbol;Acc:HGNC:19829]	14	35045116	35116630	71514	NA	767	839	663	596	520	350	603.861	-0.4468	0.153	0.0017	0.012		756.333	488.667		0.6461
ENSG00000271605	MILR1	mast cell immunoglobulin like receptor 1 [Source:HGNC Symbol;Acc:HGNC:27570]	17	64449036	64468643	19607	NA	2591	2173	2646	2046	1783	1044	2001.74	-0.4469	0.1797	0.0059	0.033		2470	1624.33		0.657625
ENSG00000148834	GSTO1	glutathione S-transferase omega 1 [Source:HGNC Symbol;Acc:HGNC:13312]	10	104235355	104267459	32104	NA	3691	3904	3610	2558	2574	1952	2995.28	-0.4479	0.1588	0.0023	0.016		3735	2361.33		0.632218
ENSG00000125482	TTF1	transcription termination factor 1 [Source:HGNC Symbol;Acc:HGNC:12397]	9	132375547	132406851	31304	NA	321	347	269	199	236	145	246.972	-0.448	0.1931	0.0091	0.046		312.333	193.333		0.618997
ENSG00000165732	DDX21	DExD-box helicase 21 [Source:HGNC Symbol;Acc:HGNC:2744]	10	68956134	68985068	28934	NA	905	1176	856	739	724	421	774.294	-0.4485	0.1506	0.0014	0.011		979	628		0.641471
ENSG00000132603	NIP7	nucleolar pre-rRNA processing protein NIP7 [Source:HGNC Symbol;Acc:HGNC:24328]	16	69337995	69343106	5111	NA	703	1376	809	907	551	385	739.948	-0.4488	0.1693	0.0038	0.023		962.667	614.333		0.638158
ENSG00000164031	DNAJB14	DnaJ heat shock protein family (Hsp40) member B14 [Source:HGNC Symbol;Acc:HGNC:25881]	4	99896247	99946618	50371	NA	349	581	339	385	297	127	324.136	-0.4494	0.1972	0.01	0.05		423	269.667		0.63751
ENSG00000120334	CENPL	centromere protein L [Source:HGNC Symbol;Acc:HGNC:17879]	1	173799549	173824883	25334	NA	254	436	272	266	191	146	248.278	-0.4508	0.1715	0.004	0.024		320.667	201		0.626819
ENSG00000135837	CEP350	centrosomal protein 350 [Source:HGNC Symbol;Acc:HGNC:24238]	1	179954673	180114880	160207	NA	179	271	202	165	160	83	168.897	-0.451	0.1924	0.0085	0.044		217.333	136		0.625767
[truncated: 1,215 more rows]

## Sheet: HPAFII_GGMSC500 20H
Column1	symbol	description	chr	start	end	length	sequence	chip.sample001.tsv	chip.sample002.tsv	chip.sample003.tsv	chip.sample004.tsv	chip.sample005.tsv	chip.sample006.tsv	baseMean	log2FoldChange	lfcSE	pvalue	padj
[truncated: 2,334 more rows]
